# Supplementary material for: 1-[(E)-2-(2-Hy­droxy-5-methyl­phen­yl)diazen-2-ium-1-yl]naphthalen-2-olate
Source: Acta Crystallogr Sect E Struct Rep Online. 2013 Jul 27;69(Pt 8):o1322–3. doi: 10.1107/S160053681302014X (PMC3793808; doi:10.1107/S160053681302014X)
Supplement: Supplementary file 1 [file e-69-o1322-sup1.cif]

##############################################################################
#                                                                            #
# This CIF contains the data in a paper accepted for publication in          #
# Acta Crystallographica Section E. It conforms to the requirements of       #
# Notes for Authors for Acta Crystallographica Section E, and has been       #
# peer reviewed under the auspices of the IUCr Commission on Journals.       #
#                                                                            #
# Full details of the Crystallographic Information File format               #
# are given in the paper "The Crystallographic Information File (CIF):       #
# a New Standard Archive File for Crystallography" by S. R. Hall, F. H.      #
# Allen and I. D. Brown [Acta Cryst. (1991), A47, 655-685].                  #
#                                                                            #
# The current version of the core CIF dictionary is obtainable from          #
# ftp://ftp.iucr.org/pub/cif_core.dic.                                       #
#                                                                            #
# Software is freely available for graphical display of the structure(s)     #
# in this CIF. For information consult the CIF software page                 #
# http://www.iucr.org/resources/cif/software.                                #
#                                                                            #
# This file may be used for bona fide research purposes within the           #
# scientific community so long as proper attribution is given to the journal # 
# article from which it was obtained.                                        #
#                                                                            #
##############################################################################
data_Chetioui-data
_audit_creation_method     'WinGX routine-INITIALISE'
_audit_conform_dict_name     cif_core.dic
_audit_conform_dict_version     2.3
_journal_date_recd_electronic     2013-07-08
_journal_date_accepted     2013-07-21
_journal_name_full     'Acta Crystallographica, Section E'
_journal_year     2013
_journal_volume     69
_journal_issue      8
_journal_page_first     o1322
_journal_page_last     o1323
_journal_paper_category     QO
_journal_paper_doi     10.1107/S160053681302014X
_journal_coeditor_code     LR2112
_publ_contact_author_name     'Issam, Boudraa'
_publ_contact_author_address
;
Unit\'e de Recherche de Chimie de l'Environnement et Mol\'eculaire Structurale ,
(CHEMS), Facult\'e des Sciences Exactes,
D\'epartement de Chimie,
Universit\'e Constantine 1,
25000 Constantine,
Algeria
;
_publ_contact_author_email     'issam.boudraa@gmail.com'
_publ_contact_author_fax     '00 (213) 775 26 65 58'
_publ_contact_author_phone     '00 (213) 775 26 65 58'
_publ_section_title
;
1-[(<i>E</i>)-2-(2-Hydroxy-5-methylphenyl)diazen-2-ium-1-yl]naphthalen-2-olate
;
loop_
    _publ_author_name
    _publ_author_address
    'Chetioui, Souheyla'
;
Unit\'e de Recherche de Chimie de l'Environnement et Mol\'eculaire Structurale
(CHEMS), Facult\'e des Sciences Exactes,
D\'epartement de Chimie,
Universit\'e Constantine 1,
25000 Constantine,
Algeria
;
    'Boudraa, Issam'
;
Unit\'e de Recherche de Chimie de l'Environnement et Mol\'eculaire Structurale
(CHEMS), Facult\'e des Sciences Exactes,
D\'epartement de Chimie,
Universit\'e Constantine 1,
25000 Constantine,
Algeria
;
    'Bouacida, Sofiane'
;
Unit\'e de Recherche de Chimie de l'Environnement et Mol\'eculaire Structurale
(CHEMS), Facult\'e des Sciences Exactes,
D\'epartement de Chimie,
Universit\'e Constantine 1,
25000 Constantine,
Algeria
;
    'Bouchoul, Abdelkader'
;
Unit\'e de Recherche de Chimie de l'Environnement et Mol\'eculaire Structurale
(CHEMS), Facult\'e des Sciences Exactes,
D\'epartement de Chimie,
Universit\'e Constantine 1,
25000 Constantine,
Algeria
;
    'Bouaoud, Salah Eddine'
;
Unit\'e de Recherche de Chimie de l'Environnement et Mol\'eculaire Structurale
(CHEMS), Facult\'e des Sciences Exactes,
D\'epartement de Chimie,
Universit\'e Constantine 1,
25000 Constantine,
Algeria
;
data_I
_audit_creation_method     SHELXL97
_chemical_name_systematic
;
1-[(<i>E</i>)-2-(2-Hydroxy-5-methylphenyl)diazen-2-ium-1-yl]naphthalen-2-olate
;
_chemical_name_common     ?
_chemical_formula_moiety     'C17 H14 N2 O2'
_chemical_formula_sum     'C17 H14 N2 O2'
_chemical_formula_iupac     'C17 H14 N2 O2'
_chemical_formula_weight     278.31
_chemical_melting_point     ?
_symmetry_cell_setting     monoclinic
_symmetry_space_group_name_H-M     'P 21/a'
_symmetry_space_group_name_Hall     '-P 2yab'
loop_
    _symmetry_equiv_pos_as_xyz
    'x,y,z'
    '1/2-x,1/2+y,-z'
    '-x,-y,-z'
    '1/2+x,1/2-y,z'
_cell_length_a     14.541(5)
_cell_length_b     6.052(5)
_cell_length_c     32.633(5)
_cell_angle_alpha     90.000
_cell_angle_beta     101.871(5)
_cell_angle_gamma     90.000
_cell_volume     2810(3)
_cell_formula_units_Z     8
_cell_measurement_reflns_used     2052
_cell_measurement_theta_min     3.12
_cell_measurement_theta_max     28.64
_cell_measurement_temperature     150(2)
_exptl_crystal_description     prism
_exptl_crystal_colour     red
_exptl_crystal_size_max     0.03
_exptl_crystal_size_mid     0.02
_exptl_crystal_size_min     0.02
_exptl_crystal_density_diffrn     1.316
_exptl_crystal_density_meas     ?
_exptl_crystal_density_method     'not measured'
_exptl_crystal_F_000     1168
_exptl_absorpt_coefficient_mu     0.088
_exptl_absorpt_correction_type     multi-scan
_exptl_absorpt_process_details
;
(SADABS; Sheldrick, 2002)
;
_exptl_absorpt_correction_T_min     0.853
_exptl_absorpt_correction_T_max     0.995
_exptl_special_details
;
;
_diffrn_ambient_temperature     150(2)
_diffrn_radiation_type     MoK\a
_diffrn_radiation_wavelength     0.71073
_diffrn_radiation_source     'fine-focus sealed tube'
_diffrn_radiation_monochromator     graphite
_diffrn_measurement_device_type     'Bruker APEXII'
_diffrn_measurement_method     'CCD rotation images, thin slices \w'
_diffrn_detector_area_resol_mean     ?
_diffrn_reflns_number     20440
_diffrn_reflns_av_R_equivalents     0.0784
_diffrn_reflns_av_sigmaI/netI     ?
_diffrn_reflns_theta_min     2.55
_diffrn_reflns_theta_max     27.59
_diffrn_reflns_theta_full     27.59
_diffrn_measured_fraction_theta_max     0.99
_diffrn_measured_fraction_theta_full     0.99
_diffrn_reflns_limit_h_min     -15
_diffrn_reflns_limit_h_max     18
_diffrn_reflns_limit_k_min     -7
_diffrn_reflns_limit_k_max     7
_diffrn_reflns_limit_l_min     -42
_diffrn_reflns_limit_l_max     42
_diffrn_standards_number     ?
_diffrn_standards_interval_count     ?
_diffrn_standards_interval_time     ?
_diffrn_standards_decay_%     ?
_refine_special_details
;
Refinement of <i>F</i>^2^ against ALL reflections. The weighted <i>R</i>-factor
<i>wR</i> and goodness of fit <i>S</i> are based on <i>F</i>^2^, conventional
<i>R</i>-factors <i>R</i> are based on <i>F</i>, with <i>F</i> set to zero for
negative <i>F</i>^2^. The threshold expression of <i>F</i>^2^ >
\s(<i>F</i>^2^) is used only for calculating <i>R</i>-factors(gt) <i>etc</i>.
and is not relevant to the choice of reflections for refinement.
<i>R</i>-factors based on <i>F</i>^2^ are statistically about twice as large
as those based on <i>F</i>, and <i>R</i>- factors based on ALL data will be
even larger.
;
_reflns_number_total     6447
_reflns_number_gt     3301
_reflns_threshold_expression     I>2\s(I)
_refine_ls_structure_factor_coef     Fsqd
_refine_ls_matrix_type     full
_refine_ls_R_factor_all     0.1454
_refine_ls_R_factor_gt     0.0683
_refine_ls_wR_factor_gt     0.1649
_refine_ls_wR_factor_ref     0.2019
_refine_ls_goodness_of_fit_ref     1.048
_refine_ls_restrained_S_all     1.048
_refine_ls_number_reflns     6447
_refine_ls_number_parameters     386
_refine_ls_number_restraints     2
_refine_ls_hydrogen_treatment     refall
_refine_ls_weighting_scheme     calc
_refine_ls_weighting_details
         'calc w=1/[\s^2^(Fo^2^)+(0.0877P)^2^+0.0000P] where P=(Fo^2^+2Fc^2^)/3'
_atom_sites_solution_hydrogens     geom
_atom_sites_solution_primary     direct
_atom_sites_solution_secondary     difmap
_refine_ls_shift/su_max     0.000
_refine_ls_shift/su_mean     0.000
_refine_diff_density_max     0.442
_refine_diff_density_min     -0.395
_refine_ls_extinction_method     'SHELXL97 (Sheldrick, 2008)'
_refine_ls_extinction_coef     0.0045(9)
_refine_ls_extinction_expression
                                    Fc^*^=kFc[1+0.001xFc^2^\l^3^/sin(2\q)]^-1/4^
loop_
    _atom_type_symbol
    _atom_type_description
    _atom_type_scat_dispersion_real
    _atom_type_scat_dispersion_imag
    _atom_type_scat_source
    C C 0.0033 0.0016 'International Tables Vol C Tables 4.2.6.8 and 6.1.1.4'
    H H 0 0 'International Tables Vol C Tables 4.2.6.8 and 6.1.1.4'
    N N 0.0061 0.0033 'International Tables Vol C Tables 4.2.6.8 and 6.1.1.4'
    O O 0.0106 0.006 'International Tables Vol C Tables 4.2.6.8 and 6.1.1.4'
_computing_data_collection     'APEX2 (Bruker, 2006)'
_computing_cell_refinement     'SAINT (Bruker, 2006)'
_computing_data_reduction     'SAINT (Bruker, 2006)'
_computing_structure_solution     'SIR97 (Altomare <i>et al.</i>, 1999)'
_computing_structure_refinement     'SHELXL97 (Sheldrick, 2008)'
_computing_molecular_graphics     'ORTEP-3 for Windows (Farrugia, 2012)'
_computing_publication_material     'WinGX (Farrugia, 2012)'
loop_
    _atom_site_type_symbol
    _atom_site_label
    _atom_site_fract_x
    _atom_site_fract_y
    _atom_site_fract_z
    _atom_site_U_iso_or_equiv
    _atom_site_thermal_displace_type
    _atom_site_calc_flag
    _atom_site_refinement_flags
    _atom_site_occupancy
    O O1 0.85799(14) 0.2548(4) 0.70663(5) 0.0333(7) Uani . . 1.000
    O O2 0.71941(15) 0.6953(4) 0.72953(5) 0.0412(8) Uani . . 1.000
    N N1 0.76040(16) 0.5426(4) 0.66053(6) 0.0258(8) Uani . . 1.000
    N N2 0.78287(15) 0.4506(4) 0.62766(6) 0.0242(8) Uani . . 1.000
    C C1 0.83515(19) 0.2673(5) 0.63285(7) 0.0231(9) Uani . . 1.000
    C C2 0.87195(19) 0.1652(5) 0.67294(8) 0.0266(9) Uani . . 1.000
    C C3 0.9241(2) -0.0362(5) 0.67367(9) 0.0313(10) Uani . . 1.000
    C C4 0.9385(2) -0.1299(6) 0.63794(9) 0.0353(10) Uani . . 1.000
    C C5 0.9043(2) -0.0319(5) 0.59751(9) 0.0314(10) Uani . . 1.000
    C C6 0.85416(19) 0.1681(5) 0.59467(8) 0.0269(9) Uani . . 1.000
    C C7 0.8225(2) 0.2665(6) 0.55501(8) 0.0323(10) Uani . . 1.000
    C C8 0.8408(2) 0.1641(7) 0.51963(9) 0.0405(13) Uani . . 1.000
    C C9 0.8902(2) -0.0332(7) 0.52232(9) 0.0460(13) Uani . . 1.000
    C C10 0.9220(2) -0.1313(6) 0.56069(10) 0.0417(11) Uani . . 1.000
    C C11 0.67371(18) 0.8433(5) 0.61950(8) 0.0260(9) Uani . . 1.000
    C C12 0.70569(19) 0.7317(5) 0.65715(7) 0.0239(9) Uani . . 1.000
    C C13 0.6843(2) 0.8137(5) 0.69426(8) 0.0294(10) Uani . . 1.000
    C C14 0.6314(2) 1.0036(6) 0.69274(9) 0.0329(10) Uani . . 1.000
    C C15 0.6020(2) 1.1148(5) 0.65539(9) 0.0329(10) Uani . . 1.000
    C C16 0.62311(19) 1.0343(5) 0.61810(8) 0.0290(9) Uani . . 1.000
    C C17 0.5923(2) 1.1604(6) 0.57752(8) 0.0381(11) Uani . . 1.000
    O O5 0.48488(15) 0.3516(4) 0.77309(5) 0.0463(8) Uani . . 1.000
    O O6 0.65278(14) 0.7820(4) 0.79689(5) 0.0320(7) Uani . . 1.000
    N N5 0.65874(15) 0.5554(4) 0.87388(6) 0.0237(7) Uani . . 1.000
    N N6 0.60151(16) 0.4768(4) 0.84100(6) 0.0242(7) Uani . . 1.000
    C C18 0.70644(18) 0.7387(5) 0.87009(7) 0.0221(9) Uani . . 1.000
    C C19 0.70315(19) 0.8573(5) 0.83094(8) 0.0258(9) Uani . . 1.000
    C C20 0.7571(2) 1.0531(5) 0.83189(9) 0.0328(10) Uani . . 1.000
    C C21 0.8074(2) 1.1348(5) 0.86792(9) 0.0334(10) Uani . . 1.000
    C C22 0.81280(19) 1.0263(5) 0.90750(8) 0.0296(10) Uani . . 1.000
    C C23 0.76401(18) 0.8269(5) 0.90856(8) 0.0271(9) Uani . . 1.000
    C C24 0.7715(2) 0.7172(6) 0.94742(8) 0.0318(10) Uani . . 1.000
    C C25 0.8247(2) 0.8060(7) 0.98344(9) 0.0409(13) Uani . . 1.000
    C C26 0.8725(2) 1.0028(7) 0.98229(9) 0.0445(13) Uani . . 1.000
    C C27 0.8668(2) 1.1131(6) 0.94502(10) 0.0398(11) Uani . . 1.000
    C C28 0.55747(18) 0.1612(5) 0.88028(8) 0.0253(9) Uani . . 1.000
    C C29 0.54976(19) 0.2860(5) 0.84352(8) 0.0241(9) Uani . . 1.000
    C C30 0.4884(2) 0.2180(5) 0.80699(8) 0.0290(9) Uani . . 1.000
    C C31 0.4377(2) 0.0253(5) 0.80731(8) 0.0328(10) Uani . . 1.000
    C C32 0.4475(2) -0.0984(5) 0.84354(8) 0.0313(10) Uani . . 1.000
    C C33 0.5071(2) -0.0301(5) 0.88087(8) 0.0274(9) Uani . . 1.000
    C C34 0.5164(2) -0.1643(6) 0.92034(8) 0.0367(10) Uani . . 1.000
    H H1 0.781(2) 0.481(5) 0.6851(5) 0.0489 Uiso . . 1.000
    H H2 0.70371 0.75370 0.74970 0.0619 Uiso . . 1.000
    H H3 0.94842 -0.10365 0.69920 0.0376 Uiso . . 1.000
    H H4 0.97170 -0.26203 0.63954 0.0423 Uiso . . 1.000
    H H7 0.78964 0.39927 0.55271 0.0386 Uiso . . 1.000
    H H8 0.81957 0.22875 0.49355 0.0487 Uiso . . 1.000
    H H9 0.90187 -0.09938 0.49818 0.0552 Uiso . . 1.000
    H H10 0.95517 -0.26348 0.56240 0.0499 Uiso . . 1.000
    H H11 0.68711 0.78663 0.59490 0.0311 Uiso . . 1.000
    H H14 0.61529 1.05717 0.71705 0.0396 Uiso . . 1.000
    H H15 0.56774 1.24489 0.65496 0.0396 Uiso . . 1.000
    H H17A 0.55759 1.28918 0.58247 0.0573 Uiso . . 1.000
    H H17B 0.55310 1.06748 0.55729 0.0573 Uiso . . 1.000
    H H17C 0.64657 1.20441 0.56707 0.0573 Uiso . . 1.000
    H H5 0.44769 0.30035 0.75300 0.0694 Uiso . . 1.000
    H H6 0.598(2) 0.545(5) 0.8168(5) 0.0489 Uiso . . 1.000
    H H20 0.75780 1.12678 0.80695 0.0393 Uiso . . 1.000
    H H21 0.83982 1.26671 0.86719 0.0401 Uiso . . 1.000
    H H24 0.74025 0.58398 0.94863 0.0381 Uiso . . 1.000
    H H25 0.82845 0.73308 1.00881 0.0489 Uiso . . 1.000
    H H26 0.90867 1.06058 1.00680 0.0532 Uiso . . 1.000
    H H27 0.89877 1.24589 0.94449 0.0476 Uiso . . 1.000
    H H28 0.59739 0.20899 0.90469 0.0303 Uiso . . 1.000
    H H31 0.39691 -0.02143 0.78307 0.0393 Uiso . . 1.000
    H H32 0.41389 -0.22936 0.84320 0.0375 Uiso . . 1.000
    H H34A 0.47613 -0.29120 0.91504 0.0551 Uiso . . 1.000
    H H34B 0.49865 -0.07553 0.94183 0.0551 Uiso . . 1.000
    H H34C 0.58041 -0.21161 0.92933 0.0551 Uiso . . 1.000
loop_
    _atom_site_aniso_label
    _atom_site_aniso_U_11
    _atom_site_aniso_U_22
    _atom_site_aniso_U_33
    _atom_site_aniso_U_12
    _atom_site_aniso_U_13
    _atom_site_aniso_U_23
    O1 0.0407(12) 0.0334(14) 0.0234(10) 0.0083(11) 0.0008(8) 0.0036(9)
    O2 0.0582(14) 0.0441(16) 0.0211(10) 0.0199(12) 0.0074(9) 0.0021(9)
    N1 0.0326(14) 0.0233(15) 0.0205(11) 0.0021(12) 0.0034(10) 0.0014(10)
    N2 0.0271(13) 0.0227(15) 0.0225(11) -0.0016(11) 0.0046(9) -0.0026(10)
    C1 0.0230(14) 0.0216(17) 0.0234(13) -0.0017(13) 0.0017(10) -0.0033(11)
    C2 0.0272(15) 0.0227(18) 0.0289(14) -0.0002(13) 0.0036(11) 0.0022(12)
    C3 0.0305(16) 0.0249(19) 0.0352(15) 0.0003(14) -0.0011(12) 0.0072(13)
    C4 0.0309(17) 0.0232(19) 0.0505(18) 0.0022(15) 0.0055(14) -0.0014(14)
    C5 0.0243(15) 0.028(2) 0.0412(16) -0.0043(14) 0.0054(12) -0.0087(14)
    C6 0.0255(15) 0.0253(19) 0.0278(14) -0.0042(13) 0.0007(11) -0.0077(12)
    C7 0.0341(16) 0.035(2) 0.0264(14) -0.0017(15) 0.0028(12) -0.0045(13)
    C8 0.0388(18) 0.053(3) 0.0277(15) -0.0015(18) 0.0021(13) -0.0096(15)
    C9 0.0393(19) 0.058(3) 0.0396(18) -0.0005(19) 0.0056(15) -0.0256(17)
    C10 0.0335(18) 0.036(2) 0.055(2) 0.0026(16) 0.0075(15) -0.0217(16)
    C11 0.0275(15) 0.0258(18) 0.0242(13) -0.0018(14) 0.0045(11) 0.0009(12)
    C12 0.0259(14) 0.0203(17) 0.0254(13) 0.0013(13) 0.0052(11) -0.0005(11)
    C13 0.0329(16) 0.028(2) 0.0274(14) 0.0023(15) 0.0065(12) 0.0018(12)
    C14 0.0348(17) 0.031(2) 0.0335(15) 0.0025(15) 0.0087(13) -0.0045(13)
    C15 0.0305(16) 0.0223(19) 0.0460(17) 0.0037(14) 0.0078(13) 0.0015(14)
    C16 0.0237(15) 0.0267(19) 0.0362(15) -0.0006(14) 0.0052(12) 0.0091(13)
    C17 0.0390(18) 0.034(2) 0.0411(17) 0.0098(16) 0.0079(14) 0.0145(14)
    O5 0.0615(15) 0.0451(16) 0.0242(10) -0.0219(13) -0.0100(10) 0.0046(10)
    O6 0.0402(12) 0.0312(14) 0.0244(10) -0.0030(10) 0.0061(8) 0.0013(9)
    N5 0.0246(12) 0.0242(15) 0.0209(10) -0.0002(11) 0.0018(9) -0.0020(10)
    N6 0.0290(13) 0.0226(15) 0.0188(10) -0.0024(11) -0.0002(10) -0.0003(10)
    C18 0.0240(14) 0.0196(17) 0.0225(13) 0.0014(13) 0.0044(10) -0.0018(11)
    C19 0.0286(15) 0.0236(18) 0.0258(14) 0.0041(14) 0.0067(11) -0.0002(12)
    C20 0.0340(17) 0.0259(19) 0.0403(16) -0.0018(15) 0.0121(14) 0.0067(14)
    C21 0.0298(16) 0.0188(18) 0.0541(18) -0.0031(14) 0.0144(14) -0.0020(14)
    C22 0.0276(16) 0.0257(19) 0.0364(15) 0.0008(14) 0.0085(12) -0.0077(13)
    C23 0.0231(15) 0.0278(19) 0.0293(14) 0.0016(13) 0.0028(11) -0.0093(12)
    C24 0.0301(16) 0.037(2) 0.0271(14) -0.0033(15) 0.0034(12) -0.0060(13)
    C25 0.0365(18) 0.059(3) 0.0262(15) -0.0017(18) 0.0040(12) -0.0110(15)
    C26 0.0336(18) 0.063(3) 0.0361(17) -0.0065(18) 0.0055(14) -0.0266(17)
    C27 0.0325(17) 0.033(2) 0.0536(19) -0.0080(16) 0.0085(14) -0.0188(16)
    C28 0.0251(15) 0.0258(18) 0.0237(13) 0.0019(13) 0.0022(11) 0.0017(12)
    C29 0.0250(14) 0.0210(17) 0.0254(13) 0.0002(13) 0.0030(11) -0.0023(11)
    C30 0.0345(16) 0.0289(19) 0.0217(13) -0.0034(15) 0.0013(11) -0.0002(12)
    C31 0.0326(17) 0.032(2) 0.0313(15) -0.0076(15) 0.0006(12) -0.0062(13)
    C32 0.0290(16) 0.0216(18) 0.0426(16) -0.0057(14) 0.0060(13) 0.0007(13)
    C33 0.0269(15) 0.0209(18) 0.0356(15) 0.0038(14) 0.0090(12) 0.0042(12)
    C34 0.0333(17) 0.033(2) 0.0441(17) -0.0015(16) 0.0088(13) 0.0099(14)
_geom_special_details
;
All e.s.d.'s (except the e.s.d. in the dihedral angle between two l.s. planes)
are estimated using the full covariance matrix. The cell e.s.d.'s are taken
into account individually in the estimation of e.s.d.'s in distances, angles
and torsion angles; correlations between e.s.d.'s in cell parameters are only
used when they are defined by crystal symmetry. An approximate (isotropic)
treatment of cell e.s.d.'s is used for estimating e.s.d.'s involving l.s.
planes.
;
loop_
    _geom_bond_atom_site_label_1
    _geom_bond_atom_site_label_2
    _geom_bond_site_symmetry_1
    _geom_bond_site_symmetry_2
    _geom_bond_distance
    _geom_bond_publ_flag
    O1 C2 . . 1.279(3) no
    O2 C13 . . 1.363(3) no
    O2 H2 . . 0.8200 no
    O5 C30 . . 1.363(4) no
    O6 C19 . . 1.282(3) no
    O5 H5 . . 0.8200 no
    N1 C12 . . 1.385(4) no
    N1 N2 . . 1.308(3) no
    N2 C1 . . 1.336(4) no
    N1 H1 . . 0.88(2) no
    N5 C18 . . 1.328(4) no
    N5 N6 . . 1.305(3) no
    N6 C29 . . 1.390(4) no
    N6 H6 . . 0.88(2) no
    C1 C2 . . 1.446(4) no
    C1 C6 . . 1.460(4) no
    C2 C3 . . 1.433(4) no
    C3 C4 . . 1.351(4) no
    C4 C5 . . 1.439(4) no
    C5 C10 . . 1.414(5) no
    C5 C6 . . 1.406(4) no
    C6 C7 . . 1.413(4) no
    C7 C8 . . 1.384(4) no
    C8 C9 . . 1.387(6) no
    C9 C10 . . 1.377(5) no
    C11 C12 . . 1.395(4) no
    C11 C16 . . 1.366(4) no
    C12 C13 . . 1.402(4) no
    C13 C14 . . 1.378(5) no
    C14 C15 . . 1.381(4) no
    C15 C16 . . 1.402(4) no
    C16 C17 . . 1.514(4) no
    C3 H3 . . 0.9300 no
    C4 H4 . . 0.9300 no
    C7 H7 . . 0.9300 no
    C8 H8 . . 0.9300 no
    C9 H9 . . 0.9300 no
    C10 H10 . . 0.9300 no
    C11 H11 . . 0.9300 no
    C14 H14 . . 0.9300 no
    C15 H15 . . 0.9300 no
    C17 H17B . . 0.9600 no
    C17 H17A . . 0.9600 no
    C17 H17C . . 0.9600 no
    C18 C19 . . 1.458(4) no
    C18 C23 . . 1.459(4) no
    C19 C20 . . 1.418(4) no
    C20 C21 . . 1.345(4) no
    C21 C22 . . 1.437(4) no
    C22 C27 . . 1.413(4) no
    C22 C23 . . 1.404(4) no
    C23 C24 . . 1.416(4) no
    C24 C25 . . 1.377(4) no
    C25 C26 . . 1.383(6) no
    C26 C27 . . 1.375(5) no
    C28 C33 . . 1.372(4) no
    C28 C29 . . 1.402(4) no
    C29 C30 . . 1.396(4) no
    C30 C31 . . 1.381(4) no
    C31 C32 . . 1.382(4) no
    C32 C33 . . 1.404(4) no
    C33 C34 . . 1.505(4) no
    C20 H20 . . 0.9300 no
    C21 H21 . . 0.9300 no
    C24 H24 . . 0.9300 no
    C25 H25 . . 0.9300 no
    C26 H26 . . 0.9300 no
    C27 H27 . . 0.9300 no
    C28 H28 . . 0.9300 no
    C31 H31 . . 0.9300 no
    C32 H32 . . 0.9300 no
    C34 H34A . . 0.9600 no
    C34 H34B . . 0.9600 no
    C34 H34C . . 0.9600 no
loop_
    _geom_contact_atom_site_label_1
    _geom_contact_atom_site_label_2
    _geom_contact_distance
    _geom_contact_site_symmetry_1
    _geom_contact_site_symmetry_2
    _geom_contact_publ_flag
    O1 N1 2.536(4) . . no
    O1 N2 2.843(4) . . no
    O1 O5 2.622(3) . 4_555 no
    O2 O6 2.631(3) . . no
    O2 N1 2.614(4) . . no
    O5 C3 3.373(4) . 4_455 no
    O5 O1 2.622(3) . 4_455 no
    O5 N6 2.611(4) . . no
    O5 C2 3.344(4) . 4_455 no
    O6 N6 2.546(4) . . no
    O6 N5 2.848(4) . . no
    O6 O2 2.631(3) . . no
    O1 H1 1.82(3) . . no
    O1 H5 1.8100 . 4_555 no
    O2 H1 2.26(3) . . no
    O5 H3 2.8100 . 4_455 no
    O5 H6 2.27(3) . . no
    O6 H6 1.82(3) . . no
    O6 H2 1.8500 . . no
    N1 C15 3.446(5) . 1_545 no
    N1 O1 2.536(4) . . no
    N1 O2 2.614(4) . . no
    N2 O1 2.843(4) . . no
    N2 C4 3.372(5) . 1_565 no
    N2 C16 3.398(5) . 1_545 no
    N2 C17 3.402(5) . 1_545 no
    N5 O6 2.848(4) . . no
    N5 C33 3.378(5) . 1_565 no
    N5 C34 3.279(5) . 1_565 no
    N5 C21 3.371(5) . 1_545 no
    N6 O5 2.611(4) . . no
    N6 O6 2.546(4) . . no
    N6 C32 3.422(5) . 1_565 no
    N2 H7 2.4900 . . no
    N2 H11 2.5700 . . no
    N2 H17C 2.9100 . 1_545 no
    N5 H34C 2.7200 . 1_565 no
    N5 H24 2.4900 . . no
    N5 H28 2.5600 . . no
    C1 C11 3.445(5) . 1_545 no
    C1 C16 3.334(5) . 1_545 no
    C2 C12 3.533(5) . 1_545 no
    C2 O5 3.344(4) . 4_555 no
    C3 O5 3.373(4) . 4_555 no
    C3 C12 3.413(5) . 1_545 no
    C4 N2 3.372(5) . 1_545 no
    C6 C11 3.504(5) . 1_545 no
    C11 C6 3.504(5) . 1_565 no
    C11 C1 3.445(5) . 1_565 no
    C12 C3 3.413(5) . 1_565 no
    C12 C2 3.533(5) . 1_565 no
    C15 N1 3.446(5) . 1_565 no
    C16 C1 3.334(5) . 1_565 no
    C16 N2 3.398(5) . 1_565 no
    C17 N2 3.402(5) . 1_565 no
    C18 C33 3.302(5) . 1_565 no
    C18 C28 3.411(5) . 1_565 no
    C18 C34 3.540(5) . 1_565 no
    C19 C28 3.445(5) . 1_565 no
    C19 C29 3.500(5) . 1_565 no
    C20 C29 3.419(5) . 1_565 no
    C21 N5 3.371(5) . 1_565 no
    C23 C28 3.581(5) . 1_565 no
    C28 C19 3.445(5) . 1_545 no
    C28 C18 3.411(5) . 1_545 no
    C28 C23 3.581(5) . 1_545 no
    C29 C19 3.500(5) . 1_545 no
    C29 C20 3.419(5) . 1_545 no
    C32 N6 3.422(5) . 1_545 no
    C33 C18 3.302(5) . 1_545 no
    C33 N5 3.378(5) . 1_545 no
    C34 N5 3.279(5) . 1_545 no
    C34 C18 3.540(5) . 1_545 no
    C2 H15 3.0700 . 4_565 no
    C2 H1 2.40(3) . . no
    C2 H5 2.6300 . 4_555 no
    C3 H15 2.8900 . 4_565 no
    C3 H5 2.9100 . 4_555 no
    C4 H15 2.9700 . 4_565 no
    C5 H17A 2.8000 . 4_565 no
    C6 H17A 3.0800 . 4_565 no
    C6 H17C 2.9800 . 1_545 no
    C7 H17C 2.6900 . 1_545 no
    C10 H17A 2.8500 . 4_565 no
    C14 H4 2.9800 . 4_455 no
    C15 H4 2.8300 . 4_455 no
    C16 H4 2.9500 . 4_455 no
    C17 H10 3.1000 . 4_455 no
    C17 H9 2.8800 . 2_666 no
    C18 H34C 2.9400 . 1_565 no
    C19 H2 2.7300 . . no
    C19 H6 2.42(3) . . no
    C20 H32 2.9700 . 4_555 no
    C21 H32 3.1000 . 4_555 no
    C22 H34A 2.7400 . 4_555 no
    C23 H34C 2.9000 . 1_565 no
    C23 H34A 3.0600 . 4_555 no
    C24 H34C 2.7500 . 1_565 no
    C25 H24 3.0800 . 2_657 no
    C26 H24 3.0900 . 2_657 no
    C27 H34A 2.8100 . 4_555 no
    C31 H21 2.9300 . 4_465 no
    C32 H21 2.7500 . 4_465 no
    C33 H21 2.8700 . 4_465 no
    C34 H26 2.9200 . 2_637 no
    H1 O2 2.26(3) . . no
    H1 C2 2.40(3) . . no
    H1 O1 1.82(3) . . no
    H2 H14 2.3700 . . no
    H2 O6 1.8500 . . no
    H2 C19 2.7300 . . no
    H3 O5 2.8100 . 4_555 no
    H3 H5 2.5400 . 4_555 no
    H4 C15 2.8300 . 4_555 no
    H4 H10 2.4800 . . no
    H4 C14 2.9800 . 4_555 no
    H4 C16 2.9500 . 4_555 no
    H5 C2 2.6300 . 4_455 no
    H5 C3 2.9100 . 4_455 no
    H5 H3 2.5400 . 4_455 no
    H5 H31 2.3700 . . no
    H5 O1 1.8100 . 4_455 no
    H6 C19 2.42(3) . . no
    H6 O5 2.27(3) . . no
    H6 O6 1.82(3) . . no
    H7 N2 2.4900 . . no
    H7 H17C 2.5200 . 1_545 no
    H9 C17 2.8800 . 2_636 no
    H9 H17C 2.4100 . 2_636 no
    H10 H4 2.4800 . . no
    H10 C17 3.1000 . 4_555 no
    H10 H17B 2.3500 . 4_555 no
    H11 N2 2.5700 . . no
    H14 H2 2.3700 . . no
    H15 H17A 2.3500 . . no
    H15 C2 3.0700 . 4_465 no
    H15 C3 2.8900 . 4_465 no
    H15 C4 2.9700 . 4_465 no
    H17A H15 2.3500 . . no
    H17A C5 2.8000 . 4_465 no
    H17A C6 3.0800 . 4_465 no
    H17A C10 2.8500 . 4_465 no
    H17B H10 2.3500 . 4_455 no
    H17C N2 2.9100 . 1_565 no
    H17C C6 2.9800 . 1_565 no
    H17C C7 2.6900 . 1_565 no
    H17C H7 2.5200 . 1_565 no
    H17C H9 2.4100 . 2_666 no
    H21 H27 2.4900 . . no
    H21 C31 2.9300 . 4_565 no
    H21 C32 2.7500 . 4_565 no
    H21 C33 2.8700 . 4_565 no
    H24 N5 2.4900 . . no
    H24 H34C 2.5900 . 1_565 no
    H24 C25 3.0800 . 2_647 no
    H24 C26 3.0900 . 2_647 no
    H26 C34 2.9200 . 2_667 no
    H26 H34C 2.4800 . 2_667 no
    H27 H21 2.4900 . . no
    H27 H34B 2.4800 . 4_565 no
    H28 N5 2.5600 . . no
    H31 H5 2.3700 . . no
    H32 H34A 2.3600 . . no
    H32 C20 2.9700 . 4_455 no
    H32 C21 3.1000 . 4_455 no
    H34A H32 2.3600 . . no
    H34A C22 2.7400 . 4_455 no
    H34A C23 3.0600 . 4_455 no
    H34A C27 2.8100 . 4_455 no
    H34B H27 2.4800 . 4_465 no
    H34C N5 2.7200 . 1_545 no
    H34C C18 2.9400 . 1_545 no
    H34C C23 2.9000 . 1_545 no
    H34C C24 2.7500 . 1_545 no
    H34C H24 2.5900 . 1_545 no
    H34C H26 2.4800 . 2_637 no
loop_
    _geom_angle_atom_site_label_1
    _geom_angle_atom_site_label_2
    _geom_angle_atom_site_label_3
    _geom_angle_site_symmetry_1
    _geom_angle_site_symmetry_2
    _geom_angle_site_symmetry_3
    _geom_angle
    _geom_angle_publ_flag
    C13 O2 H2 . . . 109.00 no
    C30 O5 H5 . . . 109.00 no
    N2 N1 C12 . . . 121.5(2) no
    N1 N2 C1 . . . 118.8(2) no
    N2 N1 H1 . . . 118.1(18) no
    C12 N1 H1 . . . 120.4(18) no
    N6 N5 C18 . . . 119.0(2) no
    N5 N6 C29 . . . 121.0(2) no
    N5 N6 H6 . . . 118.3(18) no
    C29 N6 H6 . . . 120.6(18) no
    N2 C1 C6 . . . 115.9(2) no
    C2 C1 C6 . . . 119.8(3) no
    N2 C1 C2 . . . 124.4(2) no
    O1 C2 C3 . . . 121.6(2) no
    C1 C2 C3 . . . 118.3(2) no
    O1 C2 C1 . . . 120.1(3) no
    C2 C3 C4 . . . 121.2(3) no
    C3 C4 C5 . . . 122.2(3) no
    C4 C5 C6 . . . 119.5(3) no
    C4 C5 C10 . . . 121.0(3) no
    C6 C5 C10 . . . 119.5(3) no
    C1 C6 C7 . . . 121.7(3) no
    C1 C6 C5 . . . 119.0(2) no
    C5 C6 C7 . . . 119.3(3) no
    C6 C7 C8 . . . 119.6(3) no
    C7 C8 C9 . . . 121.3(3) no
    C8 C9 C10 . . . 120.1(3) no
    C5 C10 C9 . . . 120.2(3) no
    C12 C11 C16 . . . 121.3(2) no
    N1 C12 C11 . . . 123.5(2) no
    N1 C12 C13 . . . 116.7(2) no
    C11 C12 C13 . . . 119.8(3) no
    O2 C13 C14 . . . 125.3(2) no
    C12 C13 C14 . . . 119.1(3) no
    O2 C13 C12 . . . 115.6(3) no
    C13 C14 C15 . . . 120.5(3) no
    C14 C15 C16 . . . 120.9(3) no
    C15 C16 C17 . . . 120.4(3) no
    C11 C16 C15 . . . 118.5(3) no
    C11 C16 C17 . . . 121.1(2) no
    C4 C3 H3 . . . 119.00 no
    C2 C3 H3 . . . 119.00 no
    C5 C4 H4 . . . 119.00 no
    C3 C4 H4 . . . 119.00 no
    C6 C7 H7 . . . 120.00 no
    C8 C7 H7 . . . 120.00 no
    C7 C8 H8 . . . 119.00 no
    C9 C8 H8 . . . 119.00 no
    C8 C9 H9 . . . 120.00 no
    C10 C9 H9 . . . 120.00 no
    C5 C10 H10 . . . 120.00 no
    C9 C10 H10 . . . 120.00 no
    C16 C11 H11 . . . 119.00 no
    C12 C11 H11 . . . 119.00 no
    C13 C14 H14 . . . 120.00 no
    C15 C14 H14 . . . 120.00 no
    C14 C15 H15 . . . 120.00 no
    C16 C15 H15 . . . 120.00 no
    H17A C17 H17C . . . 109.00 no
    H17B C17 H17C . . . 109.00 no
    C16 C17 H17A . . . 109.00 no
    C16 C17 H17B . . . 109.00 no
    H17A C17 H17B . . . 109.00 no
    C16 C17 H17C . . . 109.00 no
    N5 C18 C23 . . . 116.4(2) no
    C19 C18 C23 . . . 118.9(3) no
    N5 C18 C19 . . . 124.7(2) no
    O6 C19 C20 . . . 122.1(3) no
    O6 C19 C18 . . . 119.6(3) no
    C18 C19 C20 . . . 118.3(2) no
    C19 C20 C21 . . . 121.7(3) no
    C20 C21 C22 . . . 122.5(3) no
    C23 C22 C27 . . . 119.5(3) no
    C21 C22 C23 . . . 118.7(2) no
    C21 C22 C27 . . . 121.8(3) no
    C18 C23 C22 . . . 119.8(2) no
    C18 C23 C24 . . . 121.6(3) no
    C22 C23 C24 . . . 118.6(3) no
    C23 C24 C25 . . . 120.5(3) no
    C24 C25 C26 . . . 120.7(3) no
    C25 C26 C27 . . . 120.2(3) no
    C22 C27 C26 . . . 120.5(3) no
    C29 C28 C33 . . . 121.2(2) no
    N6 C29 C28 . . . 123.3(2) no
    N6 C29 C30 . . . 116.9(2) no
    C28 C29 C30 . . . 119.8(3) no
    O5 C30 C29 . . . 115.4(3) no
    O5 C30 C31 . . . 125.2(2) no
    C29 C30 C31 . . . 119.4(3) no
    C30 C31 C32 . . . 120.2(3) no
    C31 C32 C33 . . . 121.3(3) no
    C28 C33 C32 . . . 118.2(2) no
    C28 C33 C34 . . . 120.9(2) no
    C32 C33 C34 . . . 121.0(3) no
    C19 C20 H20 . . . 119.00 no
    C21 C20 H20 . . . 119.00 no
    C20 C21 H21 . . . 119.00 no
    C22 C21 H21 . . . 119.00 no
    C23 C24 H24 . . . 120.00 no
    C25 C24 H24 . . . 120.00 no
    C24 C25 H25 . . . 120.00 no
    C26 C25 H25 . . . 120.00 no
    C25 C26 H26 . . . 120.00 no
    C27 C26 H26 . . . 120.00 no
    C22 C27 H27 . . . 120.00 no
    C26 C27 H27 . . . 120.00 no
    C29 C28 H28 . . . 119.00 no
    C33 C28 H28 . . . 119.00 no
    C30 C31 H31 . . . 120.00 no
    C32 C31 H31 . . . 120.00 no
    C31 C32 H32 . . . 119.00 no
    C33 C32 H32 . . . 119.00 no
    C33 C34 H34A . . . 109.00 no
    C33 C34 H34B . . . 109.00 no
    C33 C34 H34C . . . 109.00 no
    H34A C34 H34B . . . 109.00 no
    H34A C34 H34C . . . 109.00 no
    H34B C34 H34C . . . 109.00 no
loop_
    _geom_torsion_atom_site_label_1
    _geom_torsion_atom_site_label_2
    _geom_torsion_atom_site_label_3
    _geom_torsion_atom_site_label_4
    _geom_torsion_site_symmetry_1
    _geom_torsion_site_symmetry_2
    _geom_torsion_site_symmetry_3
    _geom_torsion_site_symmetry_4
    _geom_torsion
    _geom_torsion_publ_flag
    C12 N1 N2 C1 . . . . -179.4(3) no
    N2 N1 C12 C11 . . . . -2.7(4) no
    N2 N1 C12 C13 . . . . 178.8(3) no
    N1 N2 C1 C2 . . . . -2.1(4) no
    N1 N2 C1 C6 . . . . 177.4(2) no
    N6 N5 C18 C19 . . . . -2.8(4) no
    N6 N5 C18 C23 . . . . 175.7(2) no
    C18 N5 N6 C29 . . . . -179.7(3) no
    N5 N6 C29 C28 . . . . -2.5(4) no
    N5 N6 C29 C30 . . . . 178.2(3) no
    N2 C1 C6 C5 . . . . -176.5(3) no
    N2 C1 C6 C7 . . . . 2.7(4) no
    N2 C1 C2 O1 . . . . -2.6(4) no
    N2 C1 C2 C3 . . . . 177.7(3) no
    C6 C1 C2 O1 . . . . 177.9(3) no
    C6 C1 C2 C3 . . . . -1.9(4) no
    C2 C1 C6 C5 . . . . 3.1(4) no
    C2 C1 C6 C7 . . . . -177.7(3) no
    C1 C2 C3 C4 . . . . -0.3(4) no
    O1 C2 C3 C4 . . . . 180.0(3) no
    C2 C3 C4 C5 . . . . 1.2(5) no
    C3 C4 C5 C6 . . . . 0.0(5) no
    C3 C4 C5 C10 . . . . 178.7(3) no
    C4 C5 C6 C7 . . . . 178.6(3) no
    C4 C5 C6 C1 . . . . -2.2(4) no
    C10 C5 C6 C7 . . . . -0.1(4) no
    C4 C5 C10 C9 . . . . -178.8(3) no
    C10 C5 C6 C1 . . . . 179.1(3) no
    C6 C5 C10 C9 . . . . -0.1(5) no
    C5 C6 C7 C8 . . . . 0.4(4) no
    C1 C6 C7 C8 . . . . -178.8(3) no
    C6 C7 C8 C9 . . . . -0.4(5) no
    C7 C8 C9 C10 . . . . 0.1(5) no
    C8 C9 C10 C5 . . . . 0.2(5) no
    C16 C11 C12 N1 . . . . -177.3(3) no
    C12 C11 C16 C17 . . . . 177.2(3) no
    C12 C11 C16 C15 . . . . -1.3(4) no
    C16 C11 C12 C13 . . . . 1.2(4) no
    N1 C12 C13 C14 . . . . 178.9(3) no
    N1 C12 C13 O2 . . . . -0.6(4) no
    C11 C12 C13 C14 . . . . 0.3(4) no
    C11 C12 C13 O2 . . . . -179.3(3) no
    O2 C13 C14 C15 . . . . 177.8(3) no
    C12 C13 C14 C15 . . . . -1.7(5) no
    C13 C14 C15 C16 . . . . 1.7(5) no
    C14 C15 C16 C17 . . . . -178.7(3) no
    C14 C15 C16 C11 . . . . -0.2(4) no
    N5 C18 C19 O6 . . . . -1.4(4) no
    N5 C18 C19 C20 . . . . 179.1(3) no
    C23 C18 C19 O6 . . . . -179.9(3) no
    C23 C18 C19 C20 . . . . 0.6(4) no
    N5 C18 C23 C22 . . . . -176.8(3) no
    N5 C18 C23 C24 . . . . 2.6(4) no
    C19 C18 C23 C22 . . . . 1.8(4) no
    C19 C18 C23 C24 . . . . -178.8(3) no
    O6 C19 C20 C21 . . . . 177.9(3) no
    C18 C19 C20 C21 . . . . -2.7(4) no
    C19 C20 C21 C22 . . . . 2.3(5) no
    C20 C21 C22 C23 . . . . 0.3(4) no
    C20 C21 C22 C27 . . . . 179.3(3) no
    C21 C22 C23 C18 . . . . -2.3(4) no
    C21 C22 C23 C24 . . . . 178.3(3) no
    C27 C22 C23 C18 . . . . 178.7(3) no
    C27 C22 C23 C24 . . . . -0.8(4) no
    C21 C22 C27 C26 . . . . -178.4(3) no
    C23 C22 C27 C26 . . . . 0.6(5) no
    C18 C23 C24 C25 . . . . -178.7(3) no
    C22 C23 C24 C25 . . . . 0.8(4) no
    C23 C24 C25 C26 . . . . -0.6(5) no
    C24 C25 C26 C27 . . . . 0.5(5) no
    C25 C26 C27 C22 . . . . -0.5(5) no
    C33 C28 C29 N6 . . . . -177.9(3) no
    C33 C28 C29 C30 . . . . 1.4(4) no
    C29 C28 C33 C32 . . . . 0.1(4) no
    C29 C28 C33 C34 . . . . 179.4(3) no
    N6 C29 C30 O5 . . . . -1.6(4) no
    N6 C29 C30 C31 . . . . 177.7(3) no
    C28 C29 C30 O5 . . . . 179.1(3) no
    C28 C29 C30 C31 . . . . -1.6(4) no
    O5 C30 C31 C32 . . . . 179.4(3) no
    C29 C30 C31 C32 . . . . 0.2(4) no
    C30 C31 C32 C33 . . . . 1.4(5) no
    C31 C32 C33 C28 . . . . -1.5(4) no
    C31 C32 C33 C34 . . . . 179.2(3) no
loop_
    _geom_hbond_atom_site_label_D
    _geom_hbond_atom_site_label_H
    _geom_hbond_atom_site_label_A
    _geom_hbond_site_symmetry_A
    _geom_hbond_distance_DH
    _geom_hbond_distance_HA
    _geom_hbond_distance_DA
    _geom_hbond_angle_DHA
    _geom_hbond_publ_flag
    N1 H1 O1 . 0.88(2) 1.82(3) 2.536(4) 138(2) yes
    O2 H2 O6 . 0.82 1.85 2.631(3) 159 yes
    O5 H5 O1 4_455 0.82 1.81 2.622(3) 168 yes
    N6 H6 O6 . 0.88(2) 1.82(3) 2.546(4) 138(2) yes
_iucr_refine_instructions_details
;
TITL  import in P 21/a
CELL  0.71073  14.5410   6.0520  32.6330   90.000  101.871   90.000
ZERR     4.00   0.0050   0.0050   0.0050    0.005    0.005    0.005
LATT   1
SYMM  1/2 - X, 1/2 + Y, - Z
SFAC  C    H    N    O
UNIT  136  112  16   16
MERG   2
OMIT     0   0   2
OMIT     0   0   1
OMIT     0   0   3
DFIX     0.880   0.002 N1 H1
DFIX     0.880   0.002 N6 H6
FMAP   2
PLAN   25
ACTA
L.S.   8
WGHT    0.087700
EXTI    0.004469
FVAR       0.36260
O6    4    0.652784    0.781985    0.796893    11.00000    0.04016    0.03122 =
         0.02438    0.00134    0.00608   -0.00303
O1    4    0.857990    0.254748    0.706630    11.00000    0.04069    0.03344 =
         0.02339    0.00356    0.00082    0.00826
O2    4    0.719412    0.695251    0.729532    11.00000    0.05819    0.04410 =
         0.02110    0.00209    0.00740    0.01991
AFIX  83
H2    2    0.703707    0.753697    0.749703    11.00000   -1.50000
AFIX   0
O5    4    0.484879    0.351569    0.773093    11.00000    0.06151    0.04507 =
         0.02415    0.00456   -0.00999   -0.02190
AFIX  83
H5    2    0.447688    0.300354    0.753004    11.00000   -1.50000
AFIX   0
N1    3    0.760398    0.542628    0.660529    11.00000    0.03262    0.02325 =
         0.02045    0.00139    0.00344    0.00214
N5    3    0.658737    0.555352    0.873881    11.00000    0.02458    0.02420 =
         0.02085   -0.00203    0.00179   -0.00020
N6    3    0.601514    0.476770    0.840997    11.00000    0.02901    0.02260 =
         0.01884   -0.00027   -0.00020   -0.00240
N2    3    0.782871    0.450564    0.627665    11.00000    0.02710    0.02273 =
         0.02250   -0.00264    0.00461   -0.00158
C28   1    0.557465    0.161217    0.880281    11.00000    0.02509    0.02580 =
         0.02371    0.00173    0.00215    0.00189
AFIX  43
H28   2    0.597394    0.208988    0.904691    11.00000   -1.20000
AFIX   0
C23   1    0.764015    0.826864    0.908562    11.00000    0.02313    0.02777 =
         0.02927   -0.00928    0.00280    0.00155
C11   1    0.673709    0.843335    0.619503    11.00000    0.02749    0.02576 =
         0.02418    0.00091    0.00445   -0.00181
AFIX  43
H11   2    0.687108    0.786629    0.594896    11.00000   -1.20000
AFIX   0
C12   1    0.705688    0.731677    0.657151    11.00000    0.02586    0.02030 =
         0.02535   -0.00049    0.00521    0.00132
C34   1    0.516420   -0.164258    0.920339    11.00000    0.03328    0.03319 =
         0.04413    0.00991    0.00880   -0.00151
AFIX  33
H34A  2    0.476132   -0.291195    0.915037    11.00000   -1.50000
H34B  2    0.498650   -0.075526    0.941831    11.00000   -1.50000
H34C  2    0.580407   -0.211612    0.929329    11.00000   -1.50000
AFIX   0
C29   1    0.549756    0.285986    0.843523    11.00000    0.02495    0.02101 =
         0.02542   -0.00225    0.00302    0.00020
C6    1    0.854164    0.168103    0.594672    11.00000    0.02546    0.02532 =
         0.02783   -0.00765    0.00074   -0.00421
C1    1    0.835145    0.267270    0.632852    11.00000    0.02298    0.02156 =
         0.02343   -0.00334    0.00169   -0.00171
C32   1    0.447486   -0.098376    0.843542    11.00000    0.02899    0.02157 =
         0.04259    0.00069    0.00598   -0.00570
AFIX  43
H32   2    0.413893   -0.229359    0.843203    11.00000   -1.20000
AFIX   0
C14   1    0.631357    1.003589    0.692744    11.00000    0.03477    0.03141 =
         0.03347   -0.00451    0.00865    0.00251
AFIX  43
H14   2    0.615294    1.057166    0.717048    11.00000   -1.20000
AFIX   0
C21   1    0.807362    1.134840    0.867920    11.00000    0.02982    0.01879 =
         0.05411   -0.00202    0.01437   -0.00307
AFIX  43
H21   2    0.839823    1.266711    0.867195    11.00000   -1.20000
AFIX   0
C20   1    0.757131    1.053055    0.831890    11.00000    0.03395    0.02591 =
         0.04029    0.00674    0.01209   -0.00179
AFIX  43
H20   2    0.757801    1.126782    0.806949    11.00000   -1.20000
AFIX   0
C16   1    0.623109    1.034302    0.618099    11.00000    0.02369    0.02666 =
         0.03624    0.00908    0.00516   -0.00061
C33   1    0.507125   -0.030135    0.880867    11.00000    0.02694    0.02093 =
         0.03560    0.00424    0.00897    0.00383
C8    1    0.840808    0.164072    0.519629    11.00000    0.03880    0.05331 =
         0.02771   -0.00958    0.00213   -0.00146
AFIX  43
H8    2    0.819573    0.228753    0.493546    11.00000   -1.20000
AFIX   0
C30   1    0.488431    0.217968    0.806990    11.00000    0.03451    0.02888 =
         0.02165   -0.00024    0.00127   -0.00343
C24   1    0.771497    0.717151    0.947422    11.00000    0.03013    0.03689 =
         0.02709   -0.00596    0.00339   -0.00326
AFIX  43
H24   2    0.740247    0.583984    0.948627    11.00000   -1.20000
AFIX   0
C31   1    0.437734    0.025268    0.807308    11.00000    0.03262    0.03179 =
         0.03126   -0.00619    0.00062   -0.00756
AFIX  43
H31   2    0.396908   -0.021426    0.783066    11.00000   -1.20000
AFIX   0
C18   1    0.706440    0.738663    0.870094    11.00000    0.02396    0.01962 =
         0.02251   -0.00179    0.00438    0.00142
C22   1    0.812801    1.026284    0.907496    11.00000    0.02758    0.02565 =
         0.03640   -0.00769    0.00846    0.00075
C2    1    0.871945    0.165195    0.672943    11.00000    0.02720    0.02267 =
         0.02894    0.00224    0.00364   -0.00021
C13   1    0.684315    0.813701    0.694260    11.00000    0.03292    0.02784 =
         0.02743    0.00175    0.00650    0.00229
C27   1    0.866827    1.113116    0.945016    11.00000    0.03254    0.03260 =
         0.05358   -0.01882    0.00847   -0.00797
AFIX  43
H27   2    0.898765    1.245889    0.944494    11.00000   -1.20000
AFIX   0
C19   1    0.703149    0.857245    0.830938    11.00000    0.02859    0.02355 =
         0.02581   -0.00024    0.00673    0.00407
C17   1    0.592269    1.160378    0.577518    11.00000    0.03900    0.03428 =
         0.04105    0.01445    0.00786    0.00975
AFIX  33
H17A  2    0.557588    1.289184    0.582468    11.00000   -1.50000
H17B  2    0.553096    1.067478    0.557290    11.00000   -1.50000
H17C  2    0.646572    1.204406    0.567066    11.00000   -1.50000
AFIX   0
C5    1    0.904273   -0.031913    0.597508    11.00000    0.02426    0.02778 =
         0.04124   -0.00870    0.00540   -0.00432
C26   1    0.872541    1.002805    0.982294    11.00000    0.03356    0.06272 =
         0.03606   -0.02659    0.00549   -0.00651
AFIX  43
H26   2    0.908672    1.060582    1.006799    11.00000   -1.20000
AFIX   0
C15   1    0.601986    1.114826    0.655386    11.00000    0.03052    0.02230 =
         0.04604    0.00146    0.00780    0.00365
AFIX  43
H15   2    0.567738    1.244887    0.654955    11.00000   -1.20000
AFIX   0
C10   1    0.921957   -0.131330    0.560692    11.00000    0.03352    0.03547 =
         0.05506   -0.02166    0.00754    0.00260
AFIX  43
H10   2    0.955167   -0.263482    0.562397    11.00000   -1.20000
AFIX   0
C3    1    0.924079   -0.036185    0.673669    11.00000    0.03049    0.02492 =
         0.03522    0.00716   -0.00114    0.00033
AFIX  43
H3    2    0.948421   -0.103652    0.699201    11.00000   -1.20000
AFIX   0
C7    1    0.822528    0.266528    0.555013    11.00000    0.03406    0.03465 =
         0.02639   -0.00450    0.00283   -0.00166
AFIX  43
H7    2    0.789643    0.399270    0.552707    11.00000   -1.20000
AFIX   0
C9    1    0.890195   -0.033240    0.522321    11.00000    0.03934    0.05795 =
         0.03957   -0.02560    0.00557   -0.00052
AFIX  43
H9    2    0.901874   -0.099381    0.498177    11.00000   -1.20000
AFIX   0
C4    1    0.938524   -0.129864    0.637940    11.00000    0.03091    0.02315 =
         0.05049   -0.00137    0.00548    0.00220
AFIX  43
H4    2    0.971704   -0.262026    0.639536    11.00000   -1.20000
AFIX   0
C25   1    0.824665    0.806045    0.983436    11.00000    0.03653    0.05851 =
         0.02621   -0.01096    0.00402   -0.00172
AFIX  43
H25   2    0.828452    0.733079    1.008809    11.00000   -1.20000
AFIX   0
H6    2    0.597910    0.544567    0.816844    11.00000   -1.20000
H1    2    0.781397    0.480448    0.685063    11.00000   -1.20000
HKLF 4
REM
REM R1 =  0.0683 for   3301 Fo > 4sig(Fo)  and  0.1454 for all   6447 data
REM    386 parameters refined using      2 restraints
END
WGHT      0.0877      0.0000
REM Highest difference peak  0.442,  deepest hole -0.395,  1-sigma level  0.067
Q1    1   0.5163  1.1622  0.5694  11.00000  0.05    0.44
Q2    1   0.4403 -0.1542  0.9313  11.00000  0.05    0.44
Q3    1   0.6125  1.0757  0.5504  11.00000  0.05    0.37
Q4    1   0.5260 -0.3337  0.9113  11.00000  0.05    0.32
Q5    1   0.6240  1.3265  0.5766  11.00000  0.05    0.31
Q6    1   0.5611 -0.1020  0.9441  11.00000  0.05    0.29
Q7    1   0.7015  0.7781  0.6778  11.00000  0.05    0.28
Q8    1   0.7051  0.7888  0.8506  11.00000  0.05    0.27
Q9    1   0.8511  0.2290  0.6172  11.00000  0.05    0.26
Q10   1   0.8030  1.0415  0.9295  11.00000  0.05    0.25
Q11   1   0.8512  0.2268  0.6500  11.00000  0.05    0.25
Q12   1   0.7883  1.0810  0.8923  11.00000  0.05    0.25
Q13   1   0.8207  0.5413  0.6074  11.00000  0.05    0.24
Q14   1   0.7362  0.5334  0.5805  11.00000  0.05    0.24
Q15   1   0.7150  0.7995  0.6424  11.00000  0.05    0.23
Q16   1   0.8243  0.1797  0.5798  11.00000  0.05    0.23
Q17   1   0.6867  0.7602  0.5767  11.00000  0.05    0.23
Q18   1   0.7059  0.8020  0.8896  11.00000  0.05    0.23
Q19   1   0.7612  0.4649  0.5585  11.00000  0.05    0.23
Q20   1   0.5175  0.2591  0.8262  11.00000  0.05    0.22
Q21   1   0.6025  1.0547  0.6373  11.00000  0.05    0.22
Q22   1   0.8973 -0.0749  0.5439  11.00000  0.05    0.22
Q23   1   0.9210 -0.0473  0.5795  11.00000  0.05    0.22
Q24   1   0.6811  0.5626  0.5578  11.00000  0.05    0.22
Q25   1   0.7077  0.6405  0.6036  11.00000  0.05    0.21
;
