# Supplementary material for: 1-[(E)-2-(2-Hy­droxy-5-methyl­phen­yl)diazen-2-ium-1-yl]naphthalen-2-olate
Source: Acta Crystallogr Sect E Struct Rep Online. 2013 Jul 27;69(Pt 8):o1322–3. doi: 10.1107/S160053681302014X (PMC3793808; doi:10.1107/S160053681302014X)
Supplement: Supplementary file 2 [file e-69-o1322-Isup2.hkl]

#
# h,k,l, Fc-squared, Fo-squared, sigma(Fo-squared) and status flag
#
data_I
_shelx_title ' '
_shelx_refln_list_code          4
_shelx_F_calc_maximum      284.36
_exptl_crystal_F_000      1168.00
_reflns_d_resolution_high  0.7673
 
loop_
 _symmetry_equiv_pos_as_xyz
 'x, y, z'
 '-x+1/2, y+1/2, -z'
 '-x, -y, -z'
 'x-1/2, -y-1/2, z'
 
_cell_length_a    14.5410
_cell_length_b     6.0520
_cell_length_c    32.6330
_cell_angle_alpha  90.000
_cell_angle_beta  101.871
_cell_angle_gamma  90.000
 
_shelx_F_squared_multiplier     1.000
 
loop_
 _refln_index_h
 _refln_index_k
 _refln_index_l
 _refln_F_squared_calc
 _refln_F_squared_meas
 _refln_F_squared_sigma
 _refln_observed_status
   2   0   0     8459.89     7900.21    269.36 o
   4   0   0     5246.98     5184.91    145.19 o
   6   0   0      423.35      424.79     20.94 o
   8   0   0        1.87       10.26      9.75 o
  10   0   0        0.60      -11.26     11.26 o
  12   0   0       57.15       88.39     28.30 o
  14   0   0      134.95      122.78     36.21 o
  16   0   0      128.15      113.72     44.65 o
  18   0   0       73.81       92.57     54.61 o
   1   1   0     1276.62     1074.63     27.72 o
   2   1   0    14536.03    14529.45    353.41 o
   3   1   0     4581.70     3927.14    102.68 o
   4   1   0    52579.80    59036.82   1413.49 o
   5   1   0     2674.50     2347.72     65.23 o
   6   1   0       10.70       17.90      7.94 o
   7   1   0       40.15       40.10     12.91 o
   8   1   0     3330.06     3540.48     81.13 o
   9   1   0       79.28       99.06     17.19 o
  10   1   0      287.98      233.42     32.30 o
  11   1   0      226.00      258.51     25.91 o
  12   1   0      167.90      132.63     13.72 o
  13   1   0        0.00        8.08     11.88 o
  14   1   0       14.43       13.07     31.79 o
  15   1   0       57.06       34.41     21.78 o
  16   1   0      876.31      865.60    105.90 o
  17   1   0       80.36       79.20     60.70 o
  18   1   0       15.73      -15.99     29.85 o
   1   2   0     1514.46     1589.76     65.91 o
   2   2   0     2801.81     2789.09     75.71 o
   3   2   0       80.55      123.33     15.18 o
   4   2   0     1129.59     1232.06     46.72 o
   5   2   0      394.17      304.75     38.44 o
   6   2   0     8008.05     7957.94    421.00 o
   7   2   0      575.41      398.79     39.77 o
   8   2   0     1602.74     1601.62     77.59 o
   9   2   0     1148.88     1214.57     66.16 o
  10   2   0      268.68      308.61     30.14 o
  11   2   0       16.68       23.58      9.73 o
  12   2   0        3.06       -5.99     10.85 o
  13   2   0      138.55      137.92     51.65 o
  14   2   0       85.25       52.87     46.63 o
  15   2   0       16.28        0.12     22.13 o
  16   2   0      130.96      104.80     52.30 o
  17   2   0        2.46       -3.83     31.68 o
   1   3   0       16.51       14.66     16.89 o
   2   3   0     3918.81     4474.09    172.25 o
   3   3   0      170.88      166.70     16.30 o
   4   3   0       88.94       95.50     21.83 o
   5   3   0      752.81      627.70     50.22 o
   6   3   0      288.43      393.44     47.48 o
   7   3   0       51.90       86.51     24.60 o
   8   3   0       79.16       32.43     22.10 o
   9   3   0       70.11       68.77     44.23 o
  10   3   0       85.82       34.48     23.37 o
  11   3   0     1629.05     1718.35    135.40 o
  12   3   0        7.96       -2.69     13.88 o
  13   3   0      147.10      122.82     22.44 o
  14   3   0        4.13        8.33     15.85 o
  15   3   0      371.52      345.06     33.66 o
  16   3   0        4.65       25.40     55.22 o
  17   3   0       10.56       -7.15     59.55 o
   0   4   0     2419.62     2719.36    107.45 o
   1   4   0      265.16      388.83     55.62 o
   2   4   0      923.38     1140.15     72.37 o
   3   4   0      360.33      421.84     64.99 o
   4   4   0      175.96      147.90     44.73 o
   5   4   0      188.70      374.07     37.85 o
   6   4   0       79.22       65.69     24.58 o
   7   4   0      664.28      698.54     60.90 o
   8   4   0      289.60      348.13     63.57 o
   9   4   0      429.33      391.31     50.37 o
  10   4   0        5.12       -6.53     24.93 o
  11   4   0      314.75      268.34     44.02 o
  12   4   0        1.64      -21.07     24.98 o
  13   4   0      362.62      422.10     46.42 o
  14   4   0        0.38       22.34     49.78 o
  15   4   0      376.00      491.69     56.69 o
   1   5   0       32.74       19.41     13.85 o
   2   5   0       11.09       25.41     27.19 o
   3   5   0        3.89       13.16     38.79 o
   4   5   0       74.92       95.61     47.92 o
   5   5   0       72.52      164.68     52.94 o
   6   5   0      309.51      285.48     71.22 o
   7   5   0      458.95      357.90     77.09 o
   8   5   0        0.61       52.40     46.78 o
   9   5   0       70.18       51.11     33.23 o
  10   5   0      146.97      111.62     38.98 o
  11   5   0        2.43       27.81     32.13 o
  12   5   0      236.83      269.98     60.44 o
  13   5   0       63.34      110.83     39.93 o
  14   5   0       35.04       31.87     39.72 o
   0   6   0      605.33      622.61     86.85 o
   1   6   0        3.37        3.63     20.77 o
   2   6   0      104.76      101.26     31.15 o
   3   6   0     1063.86     1110.17    130.38 o
   4   6   0       56.57       65.72     49.90 o
   5   6   0       24.77       28.98     48.75 o
   6   6   0        0.01      -26.62     42.74 o
   7   6   0       80.85       76.52     51.57 o
   8   6   0       36.14      -11.10     46.78 o
   9   6   0       11.54      -33.31     45.86 o
  10   6   0       64.28        1.83     50.96 o
  11   6   0       32.92      -26.62     49.59 o
   1   7   0       34.33       -6.07     19.70 o
   2   7   0       31.58       35.27     36.25 o
   3   7   0       28.46       78.04     57.73 o
   4   7   0        0.00       21.98     50.50 o
   5   7   0        0.56       11.26     53.54 o
   6   7   0       84.79       68.00     64.05 o
   7   7   0       45.05       78.57     60.16 o
   8   7   0      119.29       80.78     66.25 o
 -16   0   1      233.77      274.56     57.44 o
 -14   0   1      137.79      197.94     42.30 o
 -12   0   1     1266.86     1263.59     85.57 o
 -10   0   1       16.27       53.55     19.01 o
  -8   0   1      915.54      635.02     50.98 o
  -6   0   1     2448.93     2045.11     60.79 o
  -4   0   1    32013.71    31955.25    764.55 o
  -2   0   1       44.63       31.27      4.87 o
   2   0   1      429.62      371.78     10.30 o
   4   0   1     3101.29     2802.85     80.19 o
   6   0   1      254.28      259.77     14.52 o
   8   0   1       28.96       74.02     21.75 o
  10   0   1       83.05      106.65     22.06 o
  12   0   1      203.57      199.56     35.00 o
  14   0   1       54.65       29.36     28.52 o
  16   0   1      172.38      118.60     43.51 o
  18   0   1      303.92      288.50     69.46 o
 -18   1   1       14.55        8.25     31.55 o
 -17   1   1      561.18      655.08     99.08 o
 -16   1   1      248.75      256.04     37.61 o
 -15   1   1      115.75       68.29     23.25 o
 -14   1   1        2.28      -14.17     14.17 o
 -13   1   1       38.00       25.45     16.21 o
 -12   1   1      240.31      246.77     18.89 o
 -11   1   1        4.01       19.56     13.58 o
 -10   1   1      468.19      711.91     72.23 o
  -9   1   1      284.76      336.17     29.07 o
  -8   1   1     4296.36     4635.97    117.52 o
  -7   1   1      106.77      117.30      9.21 o
  -6   1   1     1463.32     1389.68     46.52 o
  -5   1   1       69.71       39.60      8.49 o
  -4   1   1    20683.68    20976.59    508.10 o
  -3   1   1     2931.74     3088.35     82.83 o
  -2   1   1    17497.28    17837.62    432.14 o
  -1   1   1     1559.08     1338.24     40.77 o
   1   1   1     5591.66     5039.25    103.70 o
   2   1   1     6024.55     5517.46    124.66 o
   3   1   1    26774.82    25967.14    625.58 o
   4   1   1     1095.28      961.82     32.86 o
   5   1   1     2580.56     2610.42    101.16 o
   6   1   1        1.43       -2.52      6.03 o
   7   1   1       95.94      136.75     11.61 o
   8   1   1      110.97      166.28     10.42 o
   9   1   1      113.15      177.13     13.62 o
  10   1   1        5.36       23.38     12.82 o
  11   1   1      383.71      348.04     20.29 o
  12   1   1      354.86      398.56     21.98 o
  13   1   1      286.91      317.17     43.28 o
  14   1   1       44.84       27.01     18.80 o
  15   1   1       13.47       45.34     21.28 o
  16   1   1      718.82      629.91     54.88 o
  17   1   1      197.19      225.63     54.54 o
  18   1   1        8.06       28.15     31.72 o
 -17   2   1        1.08       54.69     57.04 o
 -16   2   1        8.21       28.29     50.65 o
 -15   2   1      145.47       78.58     53.93 o
 -14   2   1      140.29       80.25     48.91 o
 -13   2   1        3.43      -20.61     34.15 o
 -12   2   1        2.15        7.26     15.73 o
 -11   2   1      106.10      108.32     12.96 o
 -10   2   1      472.58      499.67     26.63 o
  -9   2   1      261.77      234.66     29.52 o
  -8   2   1     2970.81     3106.51    128.59 o
  -7   2   1      531.97      496.50     43.55 o
  -6   2   1    19065.34    20023.85    698.47 o
  -5   2   1      930.35     1054.66     58.29 o
  -4   2   1     2080.44     1973.69     86.62 o
  -3   2   1      360.46      483.35     25.56 o
  -2   2   1        3.71        6.16     19.86 o
  -1   2   1       30.01       39.47     13.99 o
   1   2   1     1083.37     1071.11     59.73 o
   2   2   1       63.99       48.85     10.52 o
   3   2   1        5.28       14.14     12.14 o
   4   2   1      799.61      786.56     36.16 o
   5   2   1     4221.69     4510.86    174.69 o
   6   2   1     1143.77     1086.59     61.74 o
   7   2   1     2628.41     2463.54    107.58 o
   8   2   1      725.92      623.53    143.36 o
   9   2   1      558.22      617.80     35.90 o
  10   2   1       61.52       64.08     14.31 o
  11   2   1       92.09      101.73     18.66 o
  12   2   1      451.97      422.12     27.15 o
  13   2   1      469.82      618.10     87.75 o
  14   2   1       53.64       84.09     37.12 o
  15   2   1        9.05       13.98     19.89 o
  16   2   1       34.79       17.63     23.82 o
  17   2   1        6.48      -12.39     24.84 o
 -17   3   1        7.89       -6.01     57.20 o
 -16   3   1        4.84      -44.34     44.34 o
 -15   3   1      150.72      124.07     67.02 o
 -14   3   1       58.50       63.58     21.10 o
 -13   3   1        0.05        1.72     15.96 o
 -12   3   1      260.82      287.74     29.81 o
 -11   3   1      302.51      242.44     37.30 o
 -10   3   1      975.98     1172.26     74.27 o
  -9   3   1       19.92       -8.93     31.49 o
  -8   3   1       29.91       12.11     18.89 o
  -7   3   1       12.88       11.28     18.38 o
  -6   3   1       99.60      125.28     32.18 o
  -5   3   1        2.47        1.43     16.18 o
  -4   3   1      640.51      649.79     59.52 o
  -3   3   1      982.05     1159.52     52.39 o
  -2   3   1    13453.56    16466.03    584.93 o
  -1   3   1      754.62      838.27     62.13 o
   0   3   1       27.16       16.58     13.46 o
   1   3   1     4228.59     4684.57    174.62 o
   2   3   1      246.37      303.93     85.50 o
   3   3   1       15.26       11.17     10.17 o
   4   3   1        7.35       28.81     22.59 o
   5   3   1       10.71       32.43     36.55 o
   6   3   1      278.57      344.98     95.19 o
   7   3   1      357.25      465.35     46.74 o
   8   3   1       25.40       10.31     19.94 o
   9   3   1        1.93       -6.25     19.33 o
  10   3   1      174.84      181.78     36.78 o
  11   3   1     1130.33     1178.72     74.18 o
  12   3   1      222.81      241.17     23.21 o
  13   3   1      105.27      155.62     24.04 o
  14   3   1       10.24       15.84     17.21 o
  15   3   1      108.46       95.43     29.59 o
  16   3   1       55.81       38.18     61.46 o
 -15   4   1      143.03      238.46     67.02 o
 -14   4   1      233.80      226.18     44.94 o
 -13   4   1        0.07        3.49     20.79 o
 -12   4   1      148.34      105.47     32.79 o
 -11   4   1        0.02      -12.16     42.48 o
 -10   4   1      135.84      117.21     40.70 o
  -9   4   1       58.44        7.24     29.70 o
  -8   4   1       56.61       10.14     23.22 o
  -7   4   1      268.82      274.44     70.72 o
  -6   4   1       90.99       63.28     37.54 o
  -5   4   1      176.72      180.62     28.45 o
  -4   4   1       93.08      110.07     43.74 o
  -3   4   1      183.80      265.29     52.57 o
  -2   4   1       23.49       16.10     16.75 o
  -1   4   1     2652.47     3047.89    179.26 o
   0   4   1       24.46       23.45     11.60 o
   1   4   1       86.59      103.53     35.07 o
   2   4   1      384.02      451.14     40.74 o
   3   4   1      767.41      878.22     95.04 o
   4   4   1        1.18      -25.25     25.25 o
   5   4   1        0.27       11.15     25.40 o
   6   4   1       30.96       33.45     21.72 o
   7   4   1      215.37      167.58     34.94 o
   8   4   1        1.69       -6.37     23.02 o
   9   4   1      480.86      477.89     54.77 o
  10   4   1      246.79      280.08     44.78 o
  11   4   1       14.16       52.58     30.54 o
  12   4   1       25.62       19.22     28.19 o
  13   4   1       10.14       10.64     27.61 o
  14   4   1       67.90       73.54     36.36 o
  15   4   1       12.35       40.60     39.25 o
 -14   5   1       40.74       66.91     83.74 o
 -13   5   1       46.22       65.08     49.14 o
 -12   5   1       12.19       19.49     34.96 o
 -11   5   1       26.94       46.24     34.66 o
 -10   5   1       35.24        4.86     36.93 o
  -9   5   1       12.18       -2.01     52.18 o
  -8   5   1      262.81      150.49     36.84 o
  -7   5   1       24.28       11.03     41.53 o
  -6   5   1      147.70      119.89     54.85 o
  -5   5   1      412.27      500.43     83.86 o
  -4   5   1        9.12       -4.79     35.37 o
  -3   5   1        0.11       -5.17     34.99 o
  -2   5   1      301.17      343.11     37.31 o
  -1   5   1        7.41       21.23     15.80 o
   0   5   1        0.16       17.10     24.07 o
   1   5   1       14.80       36.11     15.10 o
   2   5   1        0.38       -8.07     18.21 o
   3   5   1      106.80       13.16     40.09 o
   4   5   1       15.71       -3.65     33.09 o
   5   5   1      495.94      585.34     90.26 o
   6   5   1      103.93      126.42     58.34 o
   7   5   1      139.17      110.99     57.05 o
   8   5   1        3.22       -9.51     39.85 o
   9   5   1      356.12      393.02     70.38 o
  10   5   1        6.66        5.27     40.88 o
  11   5   1       67.13       59.94     50.54 o
  12   5   1       63.41      148.66     43.12 o
  13   5   1       57.72       43.94     34.70 o
  14   5   1       21.15       -2.19     36.43 o
 -12   6   1        3.37      -43.35     43.35 o
 -11   6   1        1.64       -3.57     54.46 o
 -10   6   1       53.79      123.98     62.14 o
  -9   6   1       15.66        5.25     51.80 o
  -8   6   1       85.96       76.67     55.30 o
  -7   6   1       64.80       60.09     49.44 o
  -6   6   1        2.78      -38.94     38.94 o
  -5   6   1       38.81        9.74     43.81 o
  -4   6   1      192.00      191.56     62.84 o
  -3   6   1      377.44      436.31     83.78 o
  -2   6   1       43.87       13.98     25.33 o
  -1   6   1       88.99       79.86     45.26 o
   0   6   1        0.49       29.85     23.25 o
   1   6   1        2.40        7.51     21.57 o
   2   6   1       61.57       74.92     30.12 o
   3   6   1        2.64      -10.19     44.19 o
   4   6   1      228.14      213.47     66.49 o
   5   6   1      282.15      181.38     69.69 o
   6   6   1       10.58        6.69     45.79 o
   7   6   1        1.47       85.87     51.49 o
   8   6   1        2.29       77.12     55.98 o
   9   6   1      161.88      129.78     63.21 o
  10   6   1        9.96       -7.07     49.36 o
  11   6   1       12.18      135.84     67.62 o
  -8   7   1       31.33       34.23     60.62 o
  -7   7   1      120.11      191.08     74.85 o
  -6   7   1       55.15      -14.45     50.35 o
  -5   7   1       10.47       39.70     57.27 o
  -4   7   1       17.96       64.57     56.21 o
  -3   7   1        0.72       47.08     52.02 o
  -2   7   1       11.91       12.73     36.55 o
  -1   7   1      278.61      154.41     40.95 o
   0   7   1        0.28       -1.32     22.62 o
   1   7   1      782.98      684.23     64.18 o
   2   7   1        8.75       49.25     37.11 o
   3   7   1       23.47       86.78     57.12 o
   4   7   1       14.98       15.90     52.48 o
   5   7   1       38.42      101.39     67.54 o
   6   7   1       64.08       19.93     62.75 o
   7   7   1       79.26      149.92     73.02 o
   8   7   1        0.68       34.23     59.86 o
 -18   0   2      402.90      318.28     73.58 o
 -16   0   2      216.71      178.85     50.21 o
 -14   0   2     1142.63     1067.76     84.92 o
 -12   0   2     1595.84     1575.74    100.93 o
 -10   0   2      339.33      353.18     36.00 o
  -8   0   2      738.60      763.35     34.92 o
  -6   0   2        8.38       -4.95      4.95 o
  -4   0   2    10195.03     9453.66    321.70 o
  -2   0   2     8767.53     7879.32    379.39 o
   2   0   2     3168.77     2888.11     57.62 o
   4   0   2      720.27      647.04     49.20 o
   6   0   2        1.84        2.20     10.36 o
   8   0   2      157.23      229.35     25.24 o
  10   0   2        0.27       -6.08     12.63 o
  12   0   2      154.74      203.35     35.68 o
  14   0   2        5.84       14.45     26.92 o
  16   0   2       50.91       11.26     35.29 o
  18   0   2      248.09      286.66     68.77 o
 -18   1   2        4.65       -6.39     29.43 o
 -17   1   2      264.25      235.63     40.45 o
 -16   1   2      563.55      503.51     83.26 o
 -15   1   2       33.98        6.37     24.11 o
 -14   1   2        1.43       10.78     16.44 o
 -13   1   2       34.27       14.84     15.68 o
 -12   1   2       70.87       58.96     11.13 o
 -11   1   2       32.46       32.07     12.95 o
 -10   1   2      639.75      733.96     73.93 o
  -9   1   2      173.71      157.64     50.75 o
  -8   1   2     2797.70     3007.44     78.18 o
  -7   1   2     1213.69     1171.69     30.93 o
  -6   1   2        9.02       10.40      6.97 o
  -5   1   2       78.32       85.21     10.32 o
  -4   1   2        8.42       -8.20      8.20 o
  -3   1   2    80857.80    96599.74   2308.12 o
  -2   1   2    17645.56    18359.30    443.89 o
  -1   1   2     1632.34     1453.02     36.04 o
   1   1   2     3482.75     3081.72     65.82 o
   2   1   2      167.35      180.41     13.27 o
   3   1   2    14119.26    13497.12    330.00 o
   4   1   2     8513.46     8130.99    202.87 o
   5   1   2     5582.30     4885.54    172.77 o
   6   1   2     2592.55     2332.85     63.37 o
   7   1   2      111.76      111.32     16.26 o
   8   1   2      729.92      758.86     22.03 o
   9   1   2      382.26      377.29     16.32 o
  10   1   2       81.81       77.49     17.69 o
  11   1   2      463.76      454.00     23.84 o
  12   1   2        0.83       17.16     11.70 o
  13   1   2       29.46        7.96     12.70 o
  14   1   2      211.23      232.82     56.60 o
  15   1   2       17.53       11.51     37.61 o
  16   1   2      140.70       71.64     42.79 o
  17   1   2       53.51       70.55     29.93 o
  18   1   2       15.44        9.69     30.69 o
 -18   2   2        2.06        2.43     60.09 o
 -17   2   2       33.30       23.50     50.05 o
 -16   2   2        2.30       -1.98     45.86 o
 -15   2   2       34.00       35.37     44.80 o
 -14   2   2      464.65      267.56     67.58 o
 -13   2   2        0.31      -28.37     28.37 o
 -12   2   2      915.42     1004.08     45.40 o
 -11   2   2      462.64      482.50     37.36 o
 -10   2   2       32.95       25.45     12.39 o
  -9   2   2      759.25      823.59     40.39 o
  -8   2   2     5233.87     5322.02    202.99 o
  -7   2   2     2487.66     2599.82    111.48 o
  -6   2   2      141.61       56.99     41.16 o
  -5   2   2      812.77      664.50     48.65 o
  -4   2   2      350.65      502.17     69.05 o
  -3   2   2       57.11       87.94     13.05 o
  -2   2   2     1138.68     1104.50     35.99 o
  -1   2   2     6723.46     6626.23    235.45 o
   1   2   2     5507.23     5767.84    172.06 o
   2   2   2      420.87      495.41     20.05 o
   3   2   2      628.81      651.67     26.50 o
   4   2   2      149.14      210.42     19.76 o
   5   2   2     1756.13     1613.65     92.42 o
   6   2   2     2717.96     2584.64    111.66 o
   7   2   2      911.24      799.17     56.10 o
   8   2   2     1067.40     1180.52     99.71 o
   9   2   2      447.48      507.78     32.49 o
  10   2   2      194.95      247.16     58.05 o
  11   2   2        0.19        1.92      9.28 o
  12   2   2        7.99       32.87     16.41 o
  13   2   2      386.10      407.86     73.51 o
  14   2   2     1366.90     1467.18    145.35 o
  15   2   2      114.14       81.12     22.99 o
  16   2   2        2.37      -19.58     21.74 o
  17   2   2       52.36       64.09     29.08 o
 -17   3   2       25.99      -55.75     55.75 o
 -16   3   2        1.69       19.55     56.82 o
 -15   3   2        6.84       15.25     19.47 o
 -14   3   2       80.54       85.44     18.96 o
 -13   3   2       24.10       30.10     16.77 o
 -12   3   2      873.17     1036.42     43.17 o
 -11   3   2      381.22      408.75     42.48 o
 -10   3   2      584.62      597.17     42.74 o
  -9   3   2      774.37      934.41     76.79 o
  -8   3   2      132.27      125.00     52.99 o
  -7   3   2        0.07       -7.93     22.59 o
  -6   3   2       30.12        5.57     18.80 o
  -5   3   2        8.66       -1.92     15.88 o
  -4   3   2       92.85       78.71     20.73 o
  -3   3   2        6.97       14.63     10.63 o
  -2   3   2     4215.29     4778.44    258.48 o
  -1   3   2      412.38      542.64     39.46 o
   0   3   2      795.74      714.39     33.43 o
   1   3   2      518.56      695.44     37.09 o
   2   3   2        9.45       -1.97     18.14 o
   3   3   2     1690.66     1831.38     62.61 o
   4   3   2     1955.37     1846.21     85.39 o
   5   3   2       13.13       18.17     29.66 o
   6   3   2      274.64      270.18     35.94 o
   7   3   2      133.38      234.51     35.21 o
   8   3   2        5.48      -16.13     16.13 o
   9   3   2      396.84      325.84     42.78 o
  10   3   2        0.07       34.72     24.17 o
  11   3   2        6.96        0.94     15.85 o
  12   3   2       28.73       27.80     16.82 o
  13   3   2      125.75      150.73     25.52 o
  14   3   2        2.59       15.85     16.53 o
  15   3   2       37.00       27.63     19.37 o
  16   3   2       37.04       38.87     59.48 o
 -16   4   2      167.40      186.14     78.96 o
 -15   4   2       18.62       46.86     37.04 o
 -14   4   2      823.70     1000.60     82.56 o
 -13   4   2        0.03       37.23     21.79 o
 -12   4   2      335.09      364.82     60.22 o
 -11   4   2       25.01       -3.33     23.70 o
 -10   4   2      536.79      412.34    103.74 o
  -9   4   2      447.61      518.76     55.50 o
  -8   4   2       28.79       29.92     23.32 o
  -7   4   2       44.67        9.60     22.21 o
  -6   4   2       59.84       69.48     30.54 o
  -5   4   2      252.97      192.00     50.03 o
  -4   4   2      607.94      845.30     95.01 o
  -3   4   2       25.97        9.96     29.28 o
  -2   4   2      580.38      736.40     56.38 o
  -1   4   2      913.08     1008.83     81.89 o
   0   4   2      481.05      668.52     29.96 o
   1   4   2      301.61      407.60     41.15 o
   2   4   2      592.44      548.21     45.55 o
   3   4   2      144.40      190.49     51.28 o
   4   4   2       14.29       28.83     34.84 o
   5   4   2        0.26       -4.01     18.39 o
   6   4   2        2.66       39.32     22.11 o
   7   4   2        0.47       11.03     23.92 o
   8   4   2       40.58       24.74     25.96 o
   9   4   2       29.90       -9.29     24.04 o
  10   4   2       57.15       74.02     43.58 o
  11   4   2       46.83       11.24     42.21 o
  12   4   2       29.25       20.38     37.73 o
  13   4   2       46.55       26.49     29.71 o
  14   4   2        8.30        7.27     34.30 o
  15   4   2       29.93       80.85     65.34 o
 -14   5   2       29.44      111.25     43.32 o
 -13   5   2        8.08       50.42     28.64 o
 -12   5   2       51.47       -4.55     34.08 o
 -11   5   2       36.25       57.11     33.39 o
 -10   5   2      173.19      137.21     39.29 o
  -9   5   2      101.71      127.00     39.25 o
  -8   5   2      836.59      770.20    202.59 o
  -7   5   2      655.34      516.70     86.24 o
  -6   5   2     1897.08     1578.94    153.71 o
  -5   5   2      161.19       83.91     44.58 o
  -4   5   2        6.90        8.90     36.36 o
  -3   5   2      280.94      356.16     67.72 o
  -2   5   2       49.32       65.91     21.39 o
  -1   5   2        1.92        8.63     15.36 o
   0   5   2       41.24        6.89     22.18 o
   1   5   2       39.42       35.15     15.67 o
   2   5   2        0.65       24.01     19.85 o
   3   5   2        1.36      -30.04     30.04 o
   4   5   2      100.35      120.64     50.43 o
   5   5   2       50.88       77.43     45.79 o
   6   5   2      429.00      520.98     92.23 o
   7   5   2       62.72       43.58     45.11 o
   8   5   2       59.44       49.97     48.76 o
   9   5   2       75.50       29.13     33.18 o
  10   5   2        0.55       29.94     33.51 o
  11   5   2      144.32      125.75     40.98 o
  12   5   2       94.54      103.62     51.46 o
  13   5   2       28.04        8.80     36.16 o
  14   5   2      137.93      196.71     79.11 o
 -12   6   2       32.70      115.38     61.76 o
 -11   6   2        1.58      -34.00     48.37 o
 -10   6   2      196.77      175.80     69.83 o
  -9   6   2       98.67      127.33     61.99 o
  -8   6   2       27.79      -29.59     42.06 o
  -7   6   2       25.88       63.81     49.13 o
  -6   6   2       12.12       19.09     47.16 o
  -5   6   2       14.80        6.08     45.18 o
  -4   6   2      825.85      664.25    102.40 o
  -3   6   2      397.10      346.45     77.31 o
  -2   6   2       11.15        1.08     24.65 o
  -1   6   2       30.67        3.59     21.62 o
   0   6   2       29.50       25.45     23.75 o
   1   6   2        8.83       -8.93     20.99 o
   2   6   2       15.74       -2.72     26.16 o
   3   6   2       99.29      128.40     58.27 o
   4   6   2      474.72      376.09     84.55 o
   5   6   2        0.35      -44.72     44.72 o
   6   6   2        3.76       10.88     50.05 o
   7   6   2      113.01      159.51     64.81 o
   8   6   2        0.11       54.61     55.07 o
   9   6   2       62.75      106.94     62.90 o
  10   6   2        1.56      -11.48     53.70 o
  11   6   2        3.74       44.57     58.03 o
  -8   7   2      407.80      530.03    106.83 o
  -7   7   2       16.33       33.69     56.06 o
  -6   7   2      118.25       71.35     61.23 o
  -5   7   2       49.52       74.46     59.25 o
  -4   7   2        3.55       94.08     59.78 o
  -3   7   2      163.14      109.85     60.32 o
  -2   7   2        0.33       10.05     35.03 o
  -1   7   2       75.04       80.51     19.21 o
   0   7   2       64.32       53.57     25.07 o
   1   7   2       14.58       17.54     23.63 o
   2   7   2       36.67       50.38     37.75 o
   3   7   2        3.59       50.73     55.14 o
   4   7   2        9.58       23.35     53.55 o
   5   7   2       62.60       95.15     68.30 o
   6   7   2      152.65      206.76     82.46 o
   7   7   2      439.94      472.68    104.02 o
   8   7   2      112.38       57.20     67.70 o
 -18   0   3       27.81       11.87     44.42 o
 -16   0   3       27.96       29.59     39.25 o
 -14   0   3       52.41       37.80     27.61 o
 -12   0   3     1117.78     1270.05     86.54 o
 -10   0   3       39.52       73.55     20.69 o
  -8   0   3        0.95       -5.72      7.71 o
  -6   0   3       26.11       19.72      6.08 o
  -4   0   3    36058.51    35220.07   1191.49 o
  -2   0   3     1199.49      944.33     27.30 o
   2   0   3    30544.85    32681.42    638.75 o
   4   0   3     2044.59     1800.99     89.52 o
   6   0   3      585.57      634.64     25.34 o
   8   0   3     4340.41     3908.81    276.03 o
  10   0   3        1.63       12.40     14.76 o
  12   0   3       27.15       48.60     24.57 o
  14   0   3        5.86      -22.36     22.36 o
  16   0   3      174.09      165.08     51.04 o
  18   0   3       72.50      149.84     56.67 o
 -18   1   3        3.13       -2.16     41.07 o
 -17   1   3      102.20       34.47     30.36 o
 -16   1   3        5.30        4.20     23.52 o
 -15   1   3      446.99      545.08     79.67 o
 -14   1   3      156.37      113.29     22.20 o
 -13   1   3       62.39       91.31     61.50 o
 -12   1   3       25.10       25.73     13.56 o
 -11   1   3        0.86        9.58     14.91 o
 -10   1   3      252.64      272.32     45.35 o
  -9   1   3     2465.98     2472.64     95.59 o
  -8   1   3      723.11      621.40     26.72 o
  -7   1   3      450.81      411.30     27.27 o
  -6   1   3      499.29      563.29     23.05 o
  -5   1   3       43.67       41.18      8.65 o
  -4   1   3    14109.79    14665.26    357.89 o
  -3   1   3    23882.69    23608.34    570.88 o
  -2   1   3     4410.43     3788.67     87.55 o
  -1   1   3     5755.32     5246.87    117.85 o
   0   1   3       10.26       11.71      7.46 o
   1   1   3     3170.85     2699.02     58.78 o
   2   1   3     2392.31     2110.09     52.67 o
   3   1   3      107.60      145.19     12.98 o
   4   1   3     1871.02     1871.37     54.01 o
   5   1   3       30.80       20.77      7.71 o
   6   1   3       97.31       68.19      9.05 o
   7   1   3        0.23       -3.11      6.36 o
   8   1   3      638.74      565.83     20.15 o
   9   1   3      334.35      304.05     18.95 o
  10   1   3        0.77        0.61      7.16 o
  11   1   3      134.44      114.10     16.10 o
  12   1   3      316.60      295.44     41.52 o
  13   1   3        1.66       25.15     14.07 o
  14   1   3      365.09      337.35     35.21 o
  15   1   3     1034.06     1130.25     67.50 o
  16   1   3       44.49        4.32     37.50 o
  17   1   3       90.33       70.11     30.90 o
  18   1   3        0.97        4.88     31.17 o
 -18   2   3      120.77      220.44     78.50 o
 -17   2   3       15.64       19.24     51.95 o
 -16   2   3      165.36      113.95     62.45 o
 -15   2   3        1.72      -34.91     34.91 o
 -14   2   3        8.02        9.20     39.17 o
 -13   2   3        0.30      -22.44     33.01 o
 -12   2   3       21.88       11.49     11.32 o
 -11   2   3      970.55     1033.37     35.89 o
 -10   2   3        1.37      -10.48     10.48 o
  -9   2   3      104.75      197.98     21.75 o
  -8   2   3       41.93       -9.22     33.51 o
  -7   2   3     6611.29     6130.37    230.37 o
  -6   2   3      174.37       88.10     24.54 o
  -5   2   3     1920.87     2258.87     97.88 o
  -4   2   3     2120.10     2035.34     88.23 o
  -3   2   3      601.93      688.85     31.62 o
  -2   2   3      190.81      161.55     14.72 o
  -1   2   3      498.81      507.56     33.40 o
   1   2   3     1125.51     1105.59     42.87 o
   2   2   3      219.94      303.19     15.01 o
   3   2   3       51.79       56.20     12.52 o
   4   2   3      234.70      187.19     20.02 o
   5   2   3      246.41      202.72     21.76 o
   6   2   3        8.22       14.60     18.63 o
   7   2   3      710.78      749.92     54.28 o
   8   2   3      588.22      617.56     65.78 o
   9   2   3      133.42       83.81     29.48 o
  10   2   3      135.50      203.09     20.62 o
  11   2   3      338.32      320.78     20.85 o
  12   2   3      734.96      723.82     35.85 o
  13   2   3      127.58      235.28     59.49 o
  14   2   3      503.40      529.76     49.31 o
  15   2   3      172.15      156.13     30.05 o
  16   2   3       42.38       58.84     25.80 o
  17   2   3        0.13      -14.19     62.98 o
 -17   3   3        2.02      -21.30     58.64 o
 -16   3   3       17.30      -48.45     49.06 o
 -15   3   3      158.42      126.03     33.28 o
 -14   3   3       46.79       53.43     18.39 o
 -13   3   3       59.71       46.39     34.03 o
 -12   3   3      760.86      862.23     47.85 o
 -11   3   3     1184.74     1182.99     57.56 o
 -10   3   3       30.73        5.96     21.15 o
  -9   3   3      553.24      550.29    117.22 o
  -8   3   3       84.21      142.63     29.05 o
  -7   3   3        4.13      -21.60     25.63 o
  -6   3   3        7.58        1.50     17.02 o
  -5   3   3        0.38        1.60     16.95 o
  -4   3   3       31.29       39.72     17.86 o
  -3   3   3     1027.95     1396.17     50.81 o
  -2   3   3       11.50       17.57     23.05 o
  -1   3   3     2093.51     2024.42    120.74 o
   0   3   3       86.90      106.48     11.99 o
   1   3   3      621.32      706.59     45.50 o
   2   3   3     1407.63     1723.82     80.44 o
   3   3   3      937.55      810.42     58.53 o
   4   3   3       26.29       32.81     26.66 o
   5   3   3      307.33      345.43     38.08 o
   6   3   3      101.05      104.55     26.35 o
   7   3   3       39.49       53.91     23.02 o
   8   3   3      148.87      189.81     41.04 o
   9   3   3      224.31      237.02     44.89 o
  10   3   3      219.84      275.97     39.81 o
  11   3   3       19.52       42.94     18.18 o
  12   3   3      251.82      285.00     29.45 o
  13   3   3        0.08       -6.65     23.70 o
  14   3   3       37.00       47.93     25.87 o
  15   3   3       49.05       26.51     22.59 o
  16   3   3       19.14       60.77     63.36 o
 -16   4   3      134.69        6.01     63.29 o
 -15   4   3      196.24      293.19     44.25 o
 -14   4   3      393.40      389.18    110.02 o
 -13   4   3      255.35      265.11     49.82 o
 -12   4   3       23.45       12.95     20.42 o
 -11   4   3       67.44       70.80     29.91 o
 -10   4   3      117.89      106.52     32.24 o
  -9   4   3        2.26        5.04     24.24 o
  -8   4   3        1.01      -18.76     47.19 o
  -7   4   3        0.55       17.94     22.21 o
  -6   4   3       52.14       11.46     20.19 o
  -5   4   3      147.71      189.64     30.09 o
  -4   4   3        2.14      -10.72     25.94 o
  -3   4   3       13.66       96.82     36.05 o
  -2   4   3      753.76      663.01     75.39 o
  -1   4   3       97.74       94.71     35.37 o
   0   4   3      114.30      107.92     15.50 o
   1   4   3       12.54       48.60     22.50 o
   2   4   3      786.20     1073.38     65.07 o
   3   4   3      461.71      440.33     69.72 o
   4   4   3      190.18      209.37     54.85 o
   5   4   3      268.54      293.67     33.94 o
   6   4   3        6.18        5.87     20.46 o
   7   4   3       20.85       18.46     24.55 o
   8   4   3       25.64        3.10     27.76 o
   9   4   3      282.12      359.89     48.89 o
  10   4   3        2.94       35.76     28.04 o
  11   4   3      143.40      208.59     42.75 o
  12   4   3      357.78      349.00     62.39 o
  13   4   3      110.45      184.68     63.40 o
  14   4   3       15.81       18.02     33.98 o
  15   4   3       22.10      -16.43     56.44 o
 -14   5   3        4.15       11.01     53.77 o
 -13   5   3      136.71      142.20     32.84 o
 -12   5   3       22.40       42.47     33.91 o
 -11   5   3      257.47      230.59     54.93 o
 -10   5   3        4.15        5.16     29.07 o
  -9   5   3       95.36       90.96     34.62 o
  -8   5   3       23.56      -25.92     41.72 o
  -7   5   3       22.69       53.09     43.51 o
  -6   5   3        1.04       -4.34     39.02 o
  -5   5   3      172.56      151.54     54.09 o
  -4   5   3      325.30      338.76     68.71 o
  -3   5   3        0.06      -29.59     29.59 o
  -2   5   3        6.09        1.83     17.20 o
  -1   5   3        9.05       15.35     15.59 o
   0   5   3        8.26       39.57     19.99 o
   1   5   3       13.60        0.61     14.66 o
   2   5   3       21.47       14.48     32.17 o
   3   5   3        1.09      -33.01     33.01 o
   4   5   3       57.03       67.16     43.66 o
   5   5   3       30.26       11.79     39.25 o
   6   5   3       69.03      -36.59     36.59 o
   7   5   3       61.41       48.30     46.78 o
   8   5   3       62.07       16.58     44.19 o
   9   5   3        1.68        3.83     30.60 o
  10   5   3        2.82      -29.20     29.20 o
  11   5   3       26.95       70.55     43.77 o
  12   5   3      142.56      122.73     42.10 o
  13   5   3        2.09        1.56     35.05 o
 -12   6   3       70.74       56.21     54.92 o
 -11   6   3        1.30       -0.68     50.96 o
 -10   6   3        9.51       97.89     62.22 o
  -9   6   3       52.28       59.71     56.97 o
  -8   6   3        9.88       -4.34     44.04 o
  -7   6   3      215.03      180.30     63.90 o
  -6   6   3        1.97        0.23     44.57 o
  -5   6   3      109.29       17.42     48.61 o
  -4   6   3      344.90      241.28     67.03 o
  -3   6   3      238.27      111.68     54.09 o
  -2   6   3        1.11        6.04     25.82 o
  -1   6   3        0.90        8.20     22.83 o
   0   6   3        4.16        4.82     22.57 o
   1   6   3       21.63       -8.14     22.36 o
   2   6   3       18.73        4.65     17.12 o
   3   6   3     1032.87     1133.65    134.03 o
   4   6   3       90.02       52.79     52.18 o
   5   6   3      204.05      164.32     69.84 o
   6   6   3       56.57       30.65     47.39 o
   7   6   3       12.50      -16.28     44.27 o
   8   6   3       44.73      111.43     59.78 o
   9   6   3      147.28      133.73     63.29 o
  10   6   3      115.39       84.81     61.69 o
  11   6   3        2.60       18.10     56.43 o
  -8   7   3        0.00       46.47     61.23 o
  -7   7   3        1.22        6.77     53.01 o
  -6   7   3       12.06       -9.13     53.85 o
  -5   7   3        4.49       -6.24     53.54 o
  -4   7   3        1.90       27.15     52.33 o
  -3   7   3       20.86      -36.58     48.37 o
  -2   7   3       24.33       27.41     30.77 o
  -1   7   3      407.83      364.14     40.96 o
   0   7   3        2.54       -8.28     22.41 o
   1   7   3      352.02      234.09     34.80 o
   2   7   3       37.56       84.78     51.61 o
   3   7   3        3.02       18.81     35.68 o
   4   7   3       53.28       25.33     51.80 o
   5   7   3        5.41        2.74     59.71 o
   6   7   3       26.63       60.47     65.79 o
   7   7   3      253.87      161.13     75.85 o
   8   7   3      247.80      189.43     82.39 o
 -18   0   4       77.11        4.34     44.04 o
 -16   0   4       76.97       60.85     43.36 o
 -14   0   4       15.51        9.74     26.16 o
 -12   0   4      749.00      531.75     56.57 o
 -10   0   4       40.54       17.95     17.19 o
  -8   0   4     1329.70     1046.14     36.82 o
  -6   0   4       74.51      118.67     13.16 o
  -4   0   4     4796.18     4643.21    129.88 o
  -2   0   4     3047.79     2649.69     64.77 o
   0   0   4    61504.71    64824.75   2324.52 o
   2   0   4      151.50      185.55      8.96 o
   4   0   4      257.00      232.18     16.46 o
   6   0   4     5534.80     5583.44    161.13 o
   8   0   4     1956.53     2046.88     79.50 o
  10   0   4      305.04      385.04     40.48 o
  12   0   4      576.52      473.45     52.22 o
  14   0   4        8.25      -22.74     24.49 o
  16   0   4        5.47      -25.18     33.09 o
  18   0   4       39.95       30.27     49.90 o
 -18   1   4       60.63       52.38     32.67 o
 -17   1   4      298.85      307.76     48.27 o
 -16   1   4       49.95       19.38     25.36 o
 -15   1   4       35.63       -5.14     42.67 o
 -14   1   4       99.82       66.52     29.97 o
 -13   1   4      277.43      291.45     27.44 o
 -12   1   4       22.68       42.93     28.22 o
 -11   1   4       30.25       33.90     25.94 o
 -10   1   4      732.04      659.99     70.13 o
  -9   1   4      843.95      848.26     52.03 o
  -8   1   4       75.87       45.99     13.96 o
  -7   1   4      995.32      885.43     30.95 o
  -6   1   4        1.57       -5.94      6.21 o
  -5   1   4        2.40       -6.53      6.53 o
  -4   1   4    58995.38    65869.61   1410.50 o
  -3   1   4    13739.11    13550.72    330.93 o
  -2   1   4       10.80       16.35      6.87 o
  -1   1   4     3414.52     3137.41     67.46 o
   0   1   4     7936.45     7467.43    165.08 o
   1   1   4     1956.25     1733.33     43.21 o
   2   1   4      556.82      578.85     21.14 o
   3   1   4     5490.79     4532.01    117.35 o
   4   1   4       84.58       92.63     10.71 o
   5   1   4     1545.75     1475.11     43.37 o
   6   1   4        0.13        3.12      6.72 o
   7   1   4       35.16       37.26      7.90 o
   8   1   4       45.02       31.58      5.92 o
   9   1   4     1138.26     1152.40     35.07 o
  10   1   4        3.46       11.30      8.27 o
  11   1   4      272.33      249.79     19.67 o
  12   1   4     1136.51     1172.75     51.58 o
  13   1   4       92.36      111.94     17.69 o
  14   1   4       81.01       64.05     21.04 o
  15   1   4      177.54      178.65     31.02 o
  16   1   4       88.33       80.50     41.80 o
  17   1   4        6.23      -12.43     25.55 o
 -18   2   4       11.40      -46.09     55.83 o
 -17   2   4       19.92      -25.56     48.37 o
 -16   2   4       99.15      143.08     67.47 o
 -15   2   4       55.54       31.11     43.81 o
 -14   2   4        6.26       17.87     41.91 o
 -13   2   4       10.87      -33.31     35.75 o
 -12   2   4       51.89       50.70     12.47 o
 -11   2   4       84.43       68.60     13.03 o
 -10   2   4      294.48      330.84     24.70 o
  -9   2   4       89.25      109.46     17.55 o
  -8   2   4     1271.97     1094.66     47.50 o
  -7   2   4       23.19       31.72     15.51 o
  -6   2   4      627.61      420.74     90.75 o
  -5   2   4     2444.12     2218.04     96.65 o
  -4   2   4      893.97      925.67     53.05 o
  -3   2   4     1019.79     1120.73     71.75 o
  -2   2   4        0.35        3.32      7.00 o
  -1   2   4      118.04      158.16     19.54 o
   0   2   4     2926.83     2785.16    101.00 o
   1   2   4       18.41       47.87     12.25 o
   2   2   4     2669.82     2613.51     64.16 o
   3   2   4      294.61      229.41     18.78 o
   4   2   4        0.19       12.66     12.54 o
   5   2   4       21.54        2.94     12.30 o
   6   2   4     1462.19     1235.41     65.80 o
   7   2   4      461.92      396.59     39.05 o
   8   2   4       48.50       55.90     21.50 o
   9   2   4      173.84      174.12     20.49 o
  10   2   4       55.16       52.19     21.73 o
  11   2   4      222.73      246.95     49.24 o
  12   2   4     1997.01     2153.81     74.83 o
  13   2   4       15.70       19.75     15.47 o
  14   2   4        3.75      -15.56     15.56 o
  15   2   4      258.20      257.18     78.93 o
  16   2   4       11.24      -13.37     21.78 o
  17   2   4        0.68       23.76     28.75 o
 -17   3   4        4.32       10.04     59.10 o
 -16   3   4        6.45       11.79     57.35 o
 -15   3   4      971.84      803.63    124.03 o
 -14   3   4        0.01       -1.72     14.50 o
 -13   3   4      208.68      192.54     41.01 o
 -12   3   4      245.79      229.22     26.49 o
 -11   3   4      867.12      873.14     53.36 o
 -10   3   4      623.59      659.57     44.66 o
  -9   3   4        0.61        6.21     19.13 o
  -8   3   4       18.70       45.25     21.00 o
  -7   3   4       76.32      209.93     32.17 o
  -6   3   4       14.27       36.30     20.14 o
  -5   3   4      539.89      395.83     40.13 o
  -4   3   4      217.60      191.16     26.38 o
  -3   3   4      674.07      879.55     38.04 o
  -2   3   4        5.37       15.98     13.79 o
  -1   3   4        1.23       21.07     24.76 o
   0   3   4      250.29      301.44     16.22 o
   1   3   4     1789.09     1888.83     69.66 o
   2   3   4       37.75       38.18     18.12 o
   3   3   4      349.48      423.60     21.81 o
   4   3   4      880.30     1022.42     59.83 o
   5   3   4       79.70       28.05     19.26 o
   6   3   4       25.74       75.73     24.27 o
   7   3   4       13.17        9.77     20.84 o
   8   3   4      531.54      569.46     54.02 o
   9   3   4     1538.58     1655.36     90.24 o
  10   3   4      277.04      280.07     30.28 o
  11   3   4      457.51      497.50     54.92 o
  12   3   4       44.44       81.66     26.92 o
  13   3   4       72.44       88.80     30.77 o
  14   3   4       68.45       34.73     30.12 o
  15   3   4        0.46        7.46     19.51 o
  16   3   4        0.09       16.96     57.88 o
 -16   4   4       26.63       24.87     64.95 o
 -15   4   4       56.16       72.54     31.78 o
 -14   4   4       58.93      147.83     39.02 o
 -13   4   4      121.08       86.55     24.37 o
 -12   4   4       56.72       55.73     22.28 o
 -11   4   4      535.79      430.03     67.81 o
 -10   4   4      348.24      311.04     44.19 o
  -9   4   4       53.63       12.59     72.79 o
  -8   4   4        0.09        5.39     21.70 o
  -7   4   4       24.43       30.54     23.42 o
  -6   4   4       56.28       66.56     24.03 o
  -5   4   4      147.50      112.76     25.16 o
  -4   4   4      117.78       24.72     33.09 o
  -3   4   4      873.68     1199.43     98.64 o
  -2   4   4      176.40      147.68     24.06 o
  -1   4   4      286.32      308.03     49.46 o
   0   4   4        0.00        3.15     12.89 o
   1   4   4      298.32      346.97     39.15 o
   2   4   4      121.07      109.60     29.40 o
   3   4   4        6.13      -15.59     32.32 o
   4   4   4      534.84      481.62     74.75 o
   5   4   4       21.67       24.56     19.35 o
   6   4   4       30.97       53.29     42.21 o
   7   4   4        5.47      -20.96     20.96 o
   8   4   4      155.72      159.70     34.44 o
   9   4   4      436.29      445.77    131.50 o
  10   4   4       93.84      126.56     36.14 o
  11   4   4        0.67       15.58     30.30 o
  12   4   4        0.21       27.77     28.52 o
  13   4   4       33.74       17.46     31.56 o
  14   4   4      103.22       88.14     44.42 o
  15   4   4       74.10       69.60     65.79 o
 -14   5   4       28.86       57.12     41.52 o
 -13   5   4       90.45      179.84     34.68 o
 -12   5   4       20.79       28.28     33.23 o
 -11   5   4       34.64       27.47     29.77 o
 -10   5   4        0.63      -10.38     28.66 o
  -9   5   4       44.31       27.53     29.14 o
  -8   5   4        0.20      -22.12     41.53 o
  -7   5   4      393.18      251.87     61.71 o
  -6   5   4     1913.19     1939.99    153.94 o
  -5   5   4      292.49      264.63     63.76 o
  -4   5   4      351.72      368.90     69.55 o
  -3   5   4       27.93       18.48     33.85 o
  -2   5   4       73.97      114.89     19.23 o
  -1   5   4        3.27       -4.48     15.32 o
   0   5   4       66.64       22.12     19.70 o
   1   5   4       12.22       18.64     16.05 o
   2   5   4       13.78       60.34     49.17 o
   3   5   4       72.34       95.84     49.06 o
   4   5   4       41.72       48.22     42.37 o
   5   5   4        5.06       33.92     41.83 o
   6   5   4        0.06        1.98     44.11 o
   7   5   4        5.05       -9.20     39.47 o
   8   5   4       24.30       91.88     50.05 o
   9   5   4       20.20       22.40     31.98 o
  10   5   4        1.30       -5.63     36.96 o
  11   5   4        4.62       37.81     35.95 o
  12   5   4       72.29       67.36     44.42 o
  13   5   4        0.24       38.53     37.81 o
 -12   6   4        6.25       29.56     50.27 o
 -11   6   4        4.08       -1.52     45.41 o
 -10   6   4        1.19       26.16     49.13 o
  -9   6   4      143.06      176.94     69.22 o
  -8   6   4      341.12      293.69     76.47 o
  -7   6   4        1.84        3.04     42.14 o
  -6   6   4       82.53       59.71     48.68 o
  -5   6   4        5.04      -23.12     45.18 o
  -4   6   4       58.10      100.63     55.83 o
  -3   6   4        0.08       66.63     48.07 o
  -2   6   4       57.66       43.98     30.88 o
  -1   6   4       28.82       23.63     24.68 o
   0   6   4       10.12        9.66     28.25 o
   1   6   4        6.62        2.78     21.76 o
   2   6   4       20.00       11.10     19.32 o
   3   6   4       49.09       50.72     27.89 o
   4   6   4       11.98       23.12     48.98 o
   5   6   4      559.09      614.02    108.45 o
   6   6   4        3.99       91.95     53.77 o
   7   6   4       51.98       31.87     46.25 o
   8   6   4       95.78      113.03     59.64 o
   9   6   4        6.10      -36.81     48.07 o
  10   6   4       25.33       92.18     61.53 o
  11   6   4      123.53      140.57     68.76 o
  -8   7   4       56.49       49.82     61.61 o
  -7   7   4       24.51       29.28     51.95 o
  -6   7   4       45.99       25.25     55.68 o
  -5   7   4        0.08       -1.75     52.33 o
  -4   7   4        0.18      -18.56     47.46 o
  -3   7   4        2.52       56.36     54.46 o
  -2   7   4        2.40        0.79     31.25 o
  -1   7   4      178.33      131.64     25.57 o
   0   7   4      608.11      606.21    112.82 o
   1   7   4        2.24      -14.96     23.97 o
   2   7   4        1.43       -3.59     34.18 o
   3   7   4       43.80        7.40     35.75 o
   4   7   4        0.03       26.09     52.40 o
   5   7   4       50.75       21.68     62.29 o
   6   7   4       95.61       16.13     59.33 o
   7   7   4      223.09      248.76     89.08 o
 -18   0   5        2.77        2.21     42.14 o
 -16   0   5      143.05      113.50     47.01 o
 -14   0   5       87.11       99.80     33.85 o
 -12   0   5     1277.21     1199.33     83.82 o
 -10   0   5        0.05        6.46     15.82 o
  -8   0   5        0.04       -5.66      8.94 o
  -6   0   5     2258.82     1813.09     54.21 o
  -4   0   5     3945.61     3552.49    100.40 o
  -2   0   5    34385.81    35699.54    696.10 o
   0   0   5        1.17        5.60      5.14 o
   2   0   5     3350.26     3070.98     63.30 o
   4   0   5       25.96       30.27      5.42 o
   6   0   5      511.26      415.48     21.74 o
   8   0   5      176.98      151.04     16.90 o
  10   0   5       19.49       36.66     18.33 o
  12   0   5      105.95       93.87     28.91 o
  14   0   5        5.08        9.36     25.86 o
  16   0   5       71.65      101.01     44.65 o
 -18   1   5       61.45       41.81     32.84 o
 -17   1   5      132.45      100.32     33.62 o
 -16   1   5       50.31       36.59     31.68 o
 -15   1   5       32.22      -15.51     19.28 o
 -14   1   5       28.37       -9.97     17.23 o
 -13   1   5       55.32       34.38     15.79 o
 -12   1   5       79.50       86.61     12.20 o
 -11   1   5        0.52      -12.66     12.66 o
 -10   1   5       22.36       38.64     26.09 o
  -9   1   5     1157.17     1123.89     84.68 o
  -8   1   5      880.18      779.65     31.01 o
  -7   1   5      712.96      595.01     20.91 o
  -6   1   5     1339.84     1362.32     39.90 o
  -5   1   5      552.78      599.38     21.34 o
  -4   1   5     1663.56     1534.89     40.70 o
  -3   1   5     9860.04     9247.38    204.48 o
  -2   1   5     1529.68     1370.35     33.55 o
  -1   1   5     1702.34     1558.64     37.96 o
   0   1   5       33.58       24.87      6.25 o
   1   1   5     1101.62     1022.04     22.51 o
   2   1   5     1207.49     1061.66     31.26 o
   3   1   5      657.58      634.21     29.49 o
   4   1   5       26.23       17.95      7.73 o
   5   1   5      228.10      285.00     26.71 o
   6   1   5     1421.20     1474.16     51.58 o
   7   1   5     1067.66     1137.59     34.84 o
   8   1   5       14.04        8.64      4.26 o
   9   1   5       16.68       21.49      6.52 o
  10   1   5      145.56      181.46     14.79 o
  11   1   5       11.21       -0.18     10.60 o
  12   1   5      170.03      158.03     18.57 o
  13   1   5        9.75       -8.17     13.08 o
  14   1   5      333.00      264.57     32.65 o
  15   1   5       24.97       -2.70     19.65 o
  16   1   5       11.33       15.96     23.06 o
  17   1   5       48.67       37.33     27.95 o
 -18   2   5        2.45      -16.81     55.75 o
 -17   2   5       84.30       90.29     63.13 o
 -16   2   5        3.80      -43.12     43.12 o
 -15   2   5        2.28      -30.96     38.49 o
 -14   2   5       76.85       38.79     41.68 o
 -13   2   5        0.01       30.96     40.92 o
 -12   2   5       27.39       13.07     10.93 o
 -11   2   5      230.61      228.00     21.63 o
 -10   2   5       49.72       41.04     12.75 o
  -9   2   5      489.76      536.66     55.14 o
  -8   2   5      390.58      398.82     36.70 o
  -7   2   5     3813.93     3667.92    146.47 o
  -6   2   5    18942.02    19977.62    821.44 o
  -5   2   5     1195.01     1463.72     70.79 o
  -4   2   5      417.49      440.30     53.62 o
  -3   2   5      455.82      445.66     45.31 o
  -2   2   5      128.86      202.18     13.51 o
  -1   2   5     3655.38     3508.77    132.17 o
   0   2   5       22.33       10.32      6.61 o
   1   2   5      895.03      879.47     37.85 o
   2   2   5     1207.71     1038.35     36.02 o
   3   2   5      733.54      620.97     31.13 o
   4   2   5      203.98      200.22     21.44 o
   5   2   5      213.90      199.93     42.23 o
   6   2   5      245.48      246.69     30.79 o
   7   2   5       53.72       32.34     17.38 o
   8   2   5       47.59       41.55     25.59 o
   9   2   5      385.76      314.63     28.57 o
  10   2   5       17.84       37.04     13.91 o
  11   2   5        1.61       -0.60     11.54 o
  12   2   5     1871.61     1958.53     69.92 o
  13   2   5      333.42      411.12     48.66 o
  14   2   5        8.12       34.79     19.97 o
  15   2   5       17.16       21.43     22.69 o
  16   2   5        0.00       14.68     23.61 o
  17   2   5       11.34      -26.79     41.60 o
 -17   3   5       92.87      101.32     73.78 o
 -16   3   5        0.02       -8.90     52.18 o
 -15   3   5      351.68      202.09     72.97 o
 -14   3   5      134.48      137.07     41.92 o
 -13   3   5        1.11        6.10     15.14 o
 -12   3   5      223.88      245.20     60.68 o
 -11   3   5       45.72        6.58     18.54 o
 -10   3   5     2230.76     2354.96     88.57 o
  -9   3   5      105.66       79.17     24.52 o
  -8   3   5      279.46      278.45     36.38 o
  -7   3   5        1.02       -5.89     17.99 o
  -6   3   5       55.54        5.95     18.53 o
  -5   3   5        5.10       -5.06     16.18 o
  -4   3   5      250.43      277.48     30.88 o
  -3   3   5     2980.64     2524.74     82.57 o
  -2   3   5      307.97      504.54     45.89 o
  -1   3   5     1126.52     1301.14     88.71 o
   0   3   5      265.41      276.17     16.02 o
   1   3   5     2071.78     2340.99     82.92 o
   2   3   5      566.29      523.09     51.82 o
   3   3   5       44.84       28.75     10.16 o
   4   3   5      120.44       63.91     46.75 o
   5   3   5        2.23       21.75     19.27 o
   6   3   5      477.99      664.65     56.67 o
   7   3   5      579.72      631.43     56.39 o
   8   3   5      333.25      328.22     42.86 o
   9   3   5     1611.14     1756.33     93.56 o
  10   3   5      637.95      753.52     48.54 o
  11   3   5      112.30      137.18     33.61 o
  12   3   5        0.30       55.92     24.99 o
  13   3   5      136.42      183.19     36.79 o
  14   3   5       11.39       -2.27     24.01 o
  15   3   5        2.95       19.24     52.18 o
  16   3   5       15.47       21.68     57.42 o
 -16   4   5        1.80       37.72     63.81 o
 -15   4   5       60.11       57.07     47.27 o
 -14   4   5      541.45      551.27     58.81 o
 -13   4   5        0.17       38.59     20.90 o
 -12   4   5       61.18      100.79     33.56 o
 -11   4   5        1.41       27.55     19.29 o
 -10   4   5        0.01       10.11     24.21 o
  -9   4   5       97.03      108.14     54.16 o
  -8   4   5        6.70       18.99     22.62 o
  -7   4   5      135.48      120.23     37.35 o
  -6   4   5       38.24       25.40     21.29 o
  -5   4   5        3.87       -6.97     16.77 o
  -4   4   5       30.86      -25.33     25.33 o
  -3   4   5     1363.09     1344.77    104.66 o
  -2   4   5      441.07      681.97     49.42 o
  -1   4   5        2.53        3.50     24.03 o
   0   4   5       27.64       24.96     11.65 o
   1   4   5       29.18       21.82     11.28 o
   2   4   5       27.64       31.19     19.73 o
   3   4   5      403.18      297.08     32.44 o
   4   4   5       14.18        5.17     31.41 o
   5   4   5       81.40       54.92     37.73 o
   6   4   5      215.42      218.89     36.95 o
   7   4   5        4.35      -12.92     22.77 o
   8   4   5       49.56       33.54     25.53 o
   9   4   5       19.65       26.74     27.99 o
  10   4   5       77.99      108.68     33.76 o
  11   4   5        1.16       -4.42     28.05 o
  12   4   5       19.07       -8.10     26.35 o
  13   4   5      153.28      100.06     36.65 o
  14   4   5       57.28       90.97     61.53 o
  15   4   5        2.55       99.94     68.07 o
 -14   5   5        2.92       74.82     41.42 o
 -13   5   5        9.64       26.95     29.14 o
 -12   5   5        0.82       47.71     27.10 o
 -11   5   5       38.70      -11.67     29.30 o
 -10   5   5      106.35       67.72     32.91 o
  -9   5   5       74.05       63.40     34.19 o
  -8   5   5        2.09       -6.43     25.80 o
  -7   5   5       46.83        9.74     36.59 o
  -6   5   5        0.00      103.51     46.70 o
  -5   5   5       22.53       74.69     43.58 o
  -4   5   5       59.33        4.49     37.50 o
  -3   5   5       30.07      -10.34     31.57 o
  -2   5   5        2.83       14.51     27.34 o
  -1   5   5       24.68        4.88     16.44 o
   0   5   5        1.42       -5.75     18.00 o
   1   5   5       41.93       69.02     18.77 o
   2   5   5      100.76      116.02     21.47 o
   3   5   5        6.67       30.04     36.89 o
   4   5   5      130.71      139.74     53.33 o
   5   5   5       13.94        8.44     42.90 o
   6   5   5       61.95       80.32     50.35 o
   7   5   5       50.10      103.98     52.03 o
   8   5   5      147.13      103.76     55.84 o
   9   5   5       66.91      129.00     58.95 o
  10   5   5        0.77      -15.68     30.52 o
  11   5   5        3.73       -6.38     33.21 o
  12   5   5        0.99       27.39     35.59 o
  13   5   5      149.87      192.90     48.83 o
 -12   6   5        5.73       82.07     48.22 o
 -11   6   5        0.14      -42.67     42.67 o
 -10   6   5       10.19       12.25     47.31 o
  -9   6   5       14.04       64.04     54.53 o
  -8   6   5       39.95       21.22     45.56 o
  -7   6   5        1.10       13.61     41.68 o
  -6   6   5        3.12       24.72     43.43 o
  -5   6   5      143.12      145.75     61.08 o
  -4   6   5       52.70       49.44     46.32 o
  -3   6   5      255.71      150.11     58.43 o
  -2   6   5        0.09        7.48     25.41 o
  -1   6   5       14.09       35.67     20.71 o
   0   6   5       14.12       11.24     22.57 o
   1   6   5      168.02      163.67     30.02 o
   2   6   5        0.62       31.68     20.11 o
   3   6   5      139.24      150.76     34.28 o
   4   6   5      289.99      286.99     76.54 o
   5   6   5      147.68      299.56     82.23 o
   6   6   5        1.34       57.58     54.00 o
   7   6   5      219.98      144.09     63.45 o
   8   6   5       56.47       42.29     55.37 o
   9   6   5       25.54       59.71     58.57 o
  10   6   5       51.97       78.65     65.03 o
  11   6   5       24.61       10.88     53.55 o
  -8   7   5       12.56       44.27     57.88 o
  -7   7   5       22.38       29.21     54.38 o
  -6   7   5        2.15      -38.26     46.32 o
  -5   7   5        3.33       -4.64     49.74 o
  -4   7   5       14.92       21.83     50.50 o
  -3   7   5        9.69      -19.78     49.21 o
  -2   7   5       31.56       26.11     30.62 o
  -1   7   5        0.04        4.16     19.89 o
   0   7   5      106.64       32.73     25.16 o
   1   7   5      387.06      328.24     40.25 o
   2   7   5        0.09        0.14     34.84 o
   3   7   5       21.71       70.53     39.07 o
   4   7   5        6.05       10.19     53.85 o
   5   7   5        0.56        9.05     54.99 o
   6   7   5      121.05       70.59     68.69 o
   7   7   5      482.78      517.82    113.15 o
 -18   0   6       53.41       24.19     45.56 o
 -16   0   6      200.67      202.36     51.73 o
 -14   0   6        0.00      -22.97     22.97 o
 -12   0   6     1163.54     1240.58     86.32 o
 -10   0   6      180.46      135.80     25.87 o
  -8   0   6      864.96      929.27     33.47 o
  -6   0   6     1094.19     1011.97     32.75 o
  -4   0   6      413.04      309.81     13.09 o
  -2   0   6       33.53       36.80      3.92 o
   0   0   6    15344.15    14002.46    351.03 o
   2   0   6     3511.47     3029.60     68.22 o
   4   0   6     5011.35     4656.08     94.32 o
   6   0   6     7859.04     7712.32    221.21 o
   8   0   6        5.09       21.18     10.72 o
  10   0   6     1322.38     1398.26     86.20 o
  12   0   6        0.34        2.43     20.92 o
  14   0   6      121.94       85.20     33.09 o
  16   0   6       86.28        2.66     37.20 o
 -18   1   6        0.07      -29.76     29.76 o
 -17   1   6       13.69      -22.33     26.16 o
 -16   1   6      147.21      105.44     48.57 o
 -15   1   6       11.47       22.29     21.29 o
 -14   1   6       15.58        2.89     25.18 o
 -13   1   6        9.91      -12.48     12.48 o
 -12   1   6        0.22       -0.21     10.46 o
 -11   1   6       29.08        5.63     23.12 o
 -10   1   6      779.07      626.53     70.21 o
  -9   1   6      675.85      679.25     34.94 o
  -8   1   6     2511.32     2690.04    104.68 o
  -7   1   6      383.40      341.86     15.13 o
  -6   1   6       41.90       14.01      6.59 o
  -5   1   6     9256.66     8447.15    225.63 o
  -4   1   6     8304.53     7968.94    177.74 o
  -3   1   6      899.21     1010.73     28.00 o
  -2   1   6      793.74      690.93     19.26 o
  -1   1   6      145.95      155.24      9.20 o
   0   1   6      700.73      740.57     14.41 o
   1   1   6      458.28      411.27     12.47 o
   2   1   6      749.91      711.76     16.52 o
   3   1   6      276.01      229.22     10.79 o
   4   1   6      158.31      145.65     11.43 o
   5   1   6       11.63       -0.30      6.44 o
   6   1   6      446.47      471.82     20.01 o
   7   1   6      220.84      184.68      9.35 o
   8   1   6       12.31       24.16      5.47 o
   9   1   6      170.00      178.22     23.94 o
  10   1   6      849.81      975.14     38.56 o
  11   1   6       91.32       59.58     13.72 o
  12   1   6       11.57       10.69     12.75 o
  13   1   6       34.20       33.61     18.55 o
  14   1   6       50.13        8.07     29.47 o
  15   1   6        1.46       13.46     29.17 o
  16   1   6        9.62       38.46     25.55 o
  17   1   6       53.64       19.26     29.28 o
 -18   2   6       11.46       24.87     62.67 o
 -17   2   6       16.71      -16.58     50.35 o
 -16   2   6       52.64      -15.29     53.62 o
 -15   2   6        0.28       -5.93     42.44 o
 -14   2   6       34.72      -15.52     38.64 o
 -13   2   6        5.57      -29.74     35.44 o
 -12   2   6        8.53       -9.87      9.87 o
 -11   2   6       19.52       11.53      8.56 o
 -10   2   6      218.34      241.31     29.16 o
  -9   2   6      347.29      389.54     27.32 o
  -8   2   6     4064.03     4088.91    130.34 o
  -7   2   6     1531.76     1594.02     61.28 o
  -6   2   6    10765.33    11193.63    515.03 o
  -5   2   6      419.26      364.13     24.79 o
  -4   2   6       53.44       41.44     12.25 o
  -3   2   6       56.34       83.00     12.29 o
  -2   2   6     1761.44     1907.74     50.28 o
  -1   2   6      552.43      620.95     32.20 o
   0   2   6     3440.07     2914.73     70.77 o
   1   2   6      349.62      356.49     25.35 o
   2   2   6     2241.79     2086.51     51.09 o
   3   2   6      432.86      499.72     32.94 o
   4   2   6      516.22      704.42     41.33 o
   5   2   6      112.64       48.13     15.44 o
   6   2   6      532.91      463.34     42.61 o
   7   2   6       23.94       42.65     12.63 o
   8   2   6       94.07      124.42     18.51 o
   9   2   6      211.93      224.83     23.06 o
  10   2   6      109.71       82.80     16.38 o
  11   2   6      308.18      340.50     25.42 o
  12   2   6      463.16      500.50     24.24 o
  13   2   6      510.30      542.06     41.28 o
  14   2   6       24.01       31.94     27.12 o
  15   2   6       80.03       63.36     24.95 o
  16   2   6       30.29       -8.38     24.18 o
  17   2   6       10.97       -0.76     27.46 o
 -17   3   6       19.24      -17.95     62.37 o
 -16   3   6        2.50       24.11     57.20 o
 -15   3   6       25.41       10.97     18.51 o
 -14   3   6       75.83       79.02     17.64 o
 -13   3   6      144.50      112.94     21.25 o
 -12   3   6        0.00        8.49     27.39 o
 -11   3   6       28.81       14.09     18.27 o
 -10   3   6      131.60      126.52     22.74 o
  -9   3   6      163.75      167.87     24.59 o
  -8   3   6      261.41      267.25     39.72 o
  -7   3   6       99.04       61.55     22.51 o
  -6   3   6      122.23      116.54     26.22 o
  -5   3   6       98.39       88.57     24.27 o
  -4   3   6      939.65      915.05     55.33 o
  -3   3   6        1.18        2.93     11.12 o
  -2   3   6      311.89      366.86     47.49 o
  -1   3   6       62.76       44.95     18.03 o
   0   3   6     2815.97     2750.95     69.54 o
   1   3   6      453.26      425.67     50.51 o
   2   3   6      404.37      401.09     39.19 o
   3   3   6        0.44       22.12     10.19 o
   4   3   6     1239.13     1029.05     61.39 o
   5   3   6        1.48       10.45     18.67 o
   6   3   6      111.61      139.43     41.54 o
   7   3   6      116.11       94.09     55.57 o
   8   3   6      314.59      339.28     43.78 o
   9   3   6      735.00      852.25     69.14 o
  10   3   6      617.20      769.32     49.40 o
  11   3   6        2.11       -6.10     16.43 o
  12   3   6       40.48       41.86     24.09 o
  13   3   6        4.27       61.91     48.83 o
  14   3   6       63.79       38.81     27.28 o
  15   3   6       21.74       27.05     20.21 o
  16   3   6        7.91       48.22     62.75 o
 -16   4   6       20.56       52.86     64.50 o
 -15   4   6        5.33       29.15     36.66 o
 -14   4   6      252.65      189.35     39.26 o
 -13   4   6       67.81      120.77     29.42 o
 -12   4   6      161.29      169.35     27.89 o
 -11   4   6      349.93      402.06     38.78 o
 -10   4   6       34.34       48.83     26.74 o
  -9   4   6      503.65      467.05     51.58 o
  -8   4   6       10.95        6.66     22.16 o
  -7   4   6      228.63      190.97    105.15 o
  -6   4   6      197.01      209.76     39.64 o
  -5   4   6      439.27      660.88     50.91 o
  -4   4   6       72.89       83.22     35.98 o
  -3   4   6      108.14       67.70     33.17 o
  -2   4   6      238.38      349.97     35.86 o
  -1   4   6      952.77      980.06     79.99 o
   0   4   6      821.56     1081.41     38.34 o
   1   4   6        0.49       10.45     11.75 o
   2   4   6       68.42       44.92     33.05 o
   3   4   6      156.31      147.55     58.96 o
   4   4   6       51.46       87.09     43.05 o
   5   4   6       47.48       63.20     21.47 o
   6   4   6      518.72      502.49     50.10 o
   7   4   6      258.10      368.61     47.49 o
   8   4   6      732.27      890.65    126.95 o
   9   4   6      107.04       46.71     29.97 o
  10   4   6       32.81        2.25     25.44 o
  11   4   6        0.05        8.85     28.16 o
  12   4   6        5.80       31.57     31.45 o
  13   4   6       12.38       26.06     42.97 o
  14   4   6        0.50       10.72     55.22 o
  15   4   6       19.10       44.11     59.10 o
 -14   5   6        0.26       13.08     37.10 o
 -13   5   6       63.53       74.26     28.05 o
 -12   5   6        1.82        0.22     24.84 o
 -11   5   6        0.00       24.04     28.80 o
 -10   5   6       28.40       43.92     55.75 o
  -9   5   6       22.93       25.69     27.91 o
  -8   5   6      678.66      812.16    104.93 o
  -7   5   6       40.11      -29.28     29.28 o
  -6   5   6       31.85       13.92     36.05 o
  -5   5   6      622.04      700.15     94.54 o
  -4   5   6       24.85       40.16     37.57 o
  -3   5   6       29.36      -13.01     31.72 o
  -2   5   6      118.66      135.55     28.22 o
  -1   5   6      280.75      263.42     25.52 o
   0   5   6      515.19      711.14     49.56 o
   1   5   6      355.64      373.10     35.58 o
   2   5   6      102.45       60.48     17.37 o
   3   5   6       64.91       72.97     21.83 o
   4   5   6        7.71       -8.37     31.87 o
   5   5   6       31.68       45.56     40.62 o
   6   5   6       16.32       45.94     45.79 o
   7   5   6        1.53        7.91     39.78 o
   8   5   6        0.14       10.80     45.48 o
   9   5   6       46.03       71.19     50.43 o
  10   5   6      105.68      128.63     60.17 o
  11   5   6        3.35      -14.85     33.85 o
  12   5   6        2.29      -10.94     34.77 o
  13   5   6       75.23       66.34     58.99 o
 -12   6   6       83.45      234.43     63.44 o
 -11   6   6       28.99       65.87     56.13 o
 -10   6   6        0.02        8.29     44.80 o
  -9   6   6      220.08      271.89     75.69 o
  -8   6   6       20.09      -15.97     42.29 o
  -7   6   6        8.40       43.20     47.69 o
  -6   6   6        1.07      -22.97     38.49 o
  -5   6   6       29.44       64.12     50.88 o
  -4   6   6        7.95       17.65     42.14 o
  -3   6   6       73.97       40.85     43.97 o
  -2   6   6       12.76       34.26     26.70 o
  -1   6   6       61.56       33.75     21.31 o
   0   6   6      237.47      351.05     53.58 o
   1   6   6      176.55      181.53     32.01 o
   2   6   6       97.88      124.45     25.51 o
   3   6   6     1016.82     1041.80     71.61 o
   4   6   6      715.86     1037.37    133.90 o
   5   6   6        0.63       41.00     50.35 o
   6   6   6       23.42      -25.18     42.44 o
   7   6   6      101.69      118.66     62.83 o
   8   6   6        9.11       13.84     51.72 o
   9   6   6        3.97       -1.22     53.70 o
  10   6   6        0.06       -8.14     52.63 o
  11   6   6       42.70       38.49     56.59 o
  -8   7   6       28.74       43.96     59.33 o
  -7   7   6       12.63       94.24     57.96 o
  -6   7   6      129.08      105.58     64.05 o
  -5   7   6        4.67       77.43     58.41 o
  -4   7   6       29.81       32.02     51.26 o
  -3   7   6        0.11       16.45     61.61 o
  -2   7   6       19.96       61.43     32.23 o
  -1   7   6       24.16       26.23     17.77 o
   0   7   6       68.43       34.37     25.16 o
   1   7   6       22.62       -1.88     24.86 o
   2   7   6        0.12      -16.05     36.47 o
   3   7   6       87.63       44.82     39.05 o
   4   7   6      154.21      186.67     75.46 o
   5   7   6       87.38      190.92     80.93 o
   6   7   6        0.65       55.83     62.67 o
   7   7   6       63.79      -60.24     60.24 o
 -18   0   7      223.85      164.85     59.87 o
 -16   0   7        2.97       34.38     37.12 o
 -14   0   7        4.30       -8.97     24.72 o
 -12   0   7     1167.04     1103.22     81.82 o
 -10   0   7      125.62      190.69     23.03 o
  -8   0   7      830.56      570.75     23.89 o
  -6   0   7      211.83      169.52     17.66 o
  -4   0   7     1623.23     1447.27     44.37 o
  -2   0   7     3363.25     3101.64     59.89 o
   0   0   7      112.64      125.11     18.23 o
   2   0   7     6439.66     5824.69    110.82 o
   4   0   7     7193.48     7089.88    142.59 o
   6   0   7        9.86       22.14      9.75 o
   8   0   7     2607.86     2422.74     96.17 o
  10   0   7        9.01       24.72     18.18 o
  12   0   7       92.53       55.76     24.72 o
  14   0   7        9.70       24.72     30.80 o
  16   0   7       33.93       48.22     38.71 o
 -18   1   7        0.10        9.29     32.93 o
 -17   1   7        8.52       22.88     44.46 o
 -16   1   7        3.42      -18.80     22.64 o
 -15   1   7       24.42       21.95     24.42 o
 -14   1   7       21.05        7.74     18.12 o
 -13   1   7       23.90      -10.69     15.21 o
 -12   1   7       88.90      126.12     41.76 o
 -11   1   7        0.45       29.51     27.53 o
 -10   1   7      382.02      403.05     56.62 o
  -9   1   7      536.78      481.55     51.65 o
  -8   1   7     5306.34     5366.10    194.79 o
  -7   1   7      754.80      801.79     26.17 o
  -6   1   7        7.07        4.17      6.50 o
  -5   1   7     2742.64     2757.20     74.27 o
  -4   1   7     3684.89     3693.05     86.43 o
  -3   1   7     3256.03     3077.09     67.48 o
  -2   1   7     1385.60     1238.16     29.40 o
  -1   1   7      884.44      914.13     19.13 o
   0   1   7       27.03       31.02     10.86 o
   1   1   7       68.85      107.95      9.54 o
   2   1   7      840.53      845.46     25.60 o
   3   1   7      896.63      904.13     19.73 o
   4   1   7     2497.46     2225.20     50.17 o
   5   1   7     1242.12     1184.67     28.78 o
   6   1   7       18.80       25.30      6.31 o
   7   1   7        4.67        7.60      5.37 o
   8   1   7      104.31      131.61      8.23 o
   9   1   7       54.20       44.88      9.81 o
  10   1   7      113.67      115.19     14.28 o
  11   1   7        6.74       -4.86     11.21 o
  12   1   7       23.44       39.63     14.01 o
  13   1   7      328.39      355.94     35.79 o
  14   1   7      123.32      141.08     27.75 o
  15   1   7      385.20      386.43     42.61 o
  16   1   7        2.45      -10.17     23.21 o
  17   1   7       13.64        8.74     27.56 o
 -18   2   7       59.68        9.36     62.52 o
 -17   2   7       40.18       11.10     54.69 o
 -16   2   7       63.60       96.37     65.64 o
 -15   2   7       15.42       97.43     53.32 o
 -14   2   7        5.58       21.98     40.77 o
 -13   2   7       68.75       42.29     44.04 o
 -12   2   7        0.13       -9.02     11.30 o
 -11   2   7      393.31      387.22     22.89 o
 -10   2   7        9.23        1.07     10.49 o
  -9   2   7       68.68       22.72     12.81 o
  -8   2   7     2590.94     2660.92     90.31 o
  -7   2   7     1391.31     1296.81     52.57 o
  -6   2   7      318.32      391.63     29.22 o
  -5   2   7      537.66      541.84     27.03 o
  -4   2   7      238.75      225.13     20.36 o
  -3   2   7     1327.15     1082.04     46.44 o
  -2   2   7     1342.20     1227.44     36.56 o
  -1   2   7      122.17      109.34     11.59 o
   0   2   7       43.13       49.88      9.63 o
   1   2   7      470.33      485.35     20.96 o
   2   2   7     1174.22     1113.63     48.18 o
   3   2   7     1458.08     1563.65     78.51 o
   4   2   7      590.82      545.11     36.60 o
   5   2   7      178.25      195.54     26.42 o
   6   2   7      611.58      756.93     58.52 o
   7   2   7        6.70       14.85     12.17 o
   8   2   7      128.39      168.04     20.93 o
   9   2   7       18.24       14.27     13.31 o
  10   2   7        3.94       -5.29      9.40 o
  11   2   7     1780.90     2029.05     71.54 o
  12   2   7     1013.46     1086.95     38.45 o
  13   2   7       46.42       46.79     20.70 o
  14   2   7       28.44       40.12     21.46 o
  15   2   7        3.93        3.45     21.30 o
  16   2   7       60.29       20.26     26.64 o
 -17   3   7        6.79      121.46     73.40 o
 -16   3   7        1.17       16.05     55.98 o
 -15   3   7        0.98      -16.60     16.60 o
 -14   3   7       58.54       38.20     19.61 o
 -13   3   7       14.14       43.33     22.48 o
 -12   3   7       75.81       82.43     18.95 o
 -11   3   7      530.36      539.79     39.41 o
 -10   3   7       26.20       36.36     21.89 o
  -9   3   7      526.11      537.79     48.14 o
  -8   3   7        5.31      -16.69     16.69 o
  -7   3   7       34.88       35.89     21.08 o
  -6   3   7      252.37      225.46     52.77 o
  -5   3   7       13.06       22.42     18.13 o
  -4   3   7      318.95      327.56     34.59 o
  -3   3   7       32.36       60.07     13.49 o
  -2   3   7       60.04       64.40     18.81 o
  -1   3   7       12.85       22.05     13.34 o
   0   3   7      135.55      119.04     13.18 o
   1   3   7      441.63      479.12     22.32 o
   2   3   7       15.73       49.39     20.64 o
   3   3   7        0.60       23.79     10.13 o
   4   3   7      528.60      498.40     44.57 o
   5   3   7     1552.98     1515.79    102.99 o
   6   3   7        0.29       -6.19     22.25 o
   7   3   7      239.54      285.21     58.02 o
   8   3   7      433.49      468.73     51.73 o
   9   3   7      108.13       81.54     20.43 o
  10   3   7      264.14      336.12     33.26 o
  11   3   7        5.28        5.27     23.39 o
  12   3   7      289.15      259.83     47.06 o
  13   3   7       22.85       64.80     46.55 o
  14   3   7        4.83       14.59     27.42 o
  15   3   7       21.32       13.94     19.83 o
  16   3   7      107.46       52.94     59.94 o
 -16   4   7       27.06      104.28     69.97 o
 -15   4   7        7.51       28.05     26.86 o
 -14   4   7        0.94       -4.40     27.29 o
 -13   4   7      121.67       95.99     23.66 o
 -12   4   7        5.86       24.58     20.43 o
 -11   4   7       67.29       57.96     21.87 o
 -10   4   7       82.26       51.01     21.87 o
  -9   4   7      130.56       24.52     49.83 o
  -8   4   7      237.62      268.49     60.37 o
  -7   4   7       10.34        0.23     22.06 o
  -6   4   7      355.44      361.41     41.62 o
  -5   4   7        9.46       38.22     20.87 o
  -4   4   7      321.35      308.27     57.07 o
  -3   4   7        0.19       48.60     30.65 o
  -2   4   7      141.16      214.24     78.05 o
  -1   4   7        0.04       18.63     24.19 o
   0   4   7      152.71      163.33     19.88 o
   1   4   7       93.50       98.98     16.26 o
   2   4   7      387.71      422.22     45.89 o
   3   4   7       13.81       26.42     19.99 o
   4   4   7      109.59      104.82     44.73 o
   5   4   7       11.35       26.82     20.04 o
   6   4   7        9.44       23.00     23.55 o
   7   4   7     1014.69     1109.42     94.10 o
   8   4   7      853.29      796.96     70.32 o
   9   4   7        1.36       26.19     28.36 o
  10   4   7      132.92       83.33     34.46 o
  11   4   7        5.76       10.63     39.06 o
  12   4   7       14.51       25.11     31.41 o
  13   4   7       57.45       35.96     32.66 o
  14   4   7       20.39       60.31     61.23 o
 -14   5   7       41.29       85.45     41.56 o
 -13   5   7        1.43       19.16     41.02 o
 -12   5   7       40.87       38.72     37.15 o
 -11   5   7      359.81      283.48     46.33 o
 -10   5   7        4.77       22.76     30.56 o
  -9   5   7       42.09       17.22     28.14 o
  -8   5   7      307.03      218.77     39.75 o
  -7   5   7       32.65       59.78     40.08 o
  -6   5   7      341.58      430.67     74.26 o
  -5   5   7      162.55      200.76     57.13 o
  -4   5   7        0.05      -16.73     29.97 o
  -3   5   7        2.13       41.15     38.10 o
  -2   5   7      146.61      106.31     25.43 o
  -1   5   7      115.13      104.72     22.71 o
   0   5   7       42.34       15.58     20.12 o
   1   5   7      419.87      448.47     56.70 o
   2   5   7      405.54      457.52     31.25 o
   3   5   7       91.05      109.82     41.04 o
   4   5   7      150.79       86.49     48.84 o
   5   5   7      175.50       87.64     49.98 o
   6   5   7       19.90       24.57     44.72 o
   7   5   7       46.76       44.19     45.94 o
   8   5   7       20.31      -12.09     43.51 o
   9   5   7       44.00      108.39     54.61 o
  10   5   7       66.02       34.38     47.08 o
  11   5   7      122.96      188.49     66.86 o
  12   5   7        2.13       20.54     50.20 o
  13   5   7       79.12       86.71     57.50 o
 -12   6   7        4.17       81.76     47.69 o
 -11   6   7       16.00       30.36     35.71 o
 -10   6   7       41.91       53.39     50.81 o
  -9   6   7        0.92       39.25     49.21 o
  -8   6   7        5.60      -36.51     37.27 o
  -7   6   7        4.68       45.63     46.47 o
  -6   6   7       54.06       67.01     48.68 o
  -5   6   7        9.80       81.00     52.18 o
  -4   6   7        3.99       40.77     46.62 o
  -3   6   7      210.01      201.37     60.48 o
  -2   6   7       22.89       28.75     16.30 o
  -1   6   7        2.05      -16.27     18.91 o
   0   6   7        2.25        0.72     23.10 o
   1   6   7        1.92        9.66     22.85 o
   2   6   7        6.32       -0.18     19.96 o
   3   6   7      251.22      286.37     42.72 o
   4   6   7      333.87      406.15     88.49 o
   5   6   7      144.96       59.64     55.68 o
   6   6   7       38.44       26.77     50.20 o
   7   6   7       77.33      125.13     63.82 o
   8   6   7       17.83       25.10     55.07 o
   9   6   7      174.06      324.21     89.54 o
  10   6   7      154.50       72.65     63.52 o
  -8   7   7        5.27        0.68     52.18 o
  -7   7   7       38.89       -7.91     52.18 o
  -6   7   7        0.44        3.57     50.88 o
  -5   7   7       18.73       78.72     54.00 o
  -4   7   7       85.62       85.88     55.45 o
  -3   7   7        8.83        9.37     37.90 o
  -2   7   7      100.95      132.76     37.57 o
  -1   7   7      173.75      157.31     23.16 o
   0   7   7        0.44      -10.23     22.88 o
   1   7   7       18.32       25.35     26.02 o
   2   7   7        1.19      -32.78     32.78 o
   3   7   7        0.01      -24.20     41.57 o
   4   7   7        3.78       -4.94     53.16 o
   5   7   7       47.51       37.42     59.02 o
   6   7   7        0.03       34.07     61.45 o
   7   7   7        9.08       89.98     76.51 o
 -18   0   8      123.63      130.76     56.14 o
 -16   0   8       31.95       72.03     39.86 o
 -14   0   8       29.92        4.79     26.77 o
 -12   0   8      293.76      250.94     41.93 o
 -10   0   8      167.45      161.36     22.33 o
  -8   0   8        4.87       16.43      8.08 o
  -6   0   8       27.35       16.76      6.44 o
  -4   0   8      243.32      259.20     14.05 o
  -2   0   8     4267.74     3596.64     69.64 o
   0   0   8      401.18      369.76     12.30 o
   2   0   8       58.67      105.70      6.91 o
   4   0   8      183.12      210.29      9.66 o
   6   0   8     7298.18     7324.81    257.29 o
   8   0   8     2784.85     2902.12    110.69 o
  10   0   8       70.13       28.83     20.69 o
  12   0   8       10.63       -7.30     20.76 o
  14   0   8       14.28       35.52     29.51 o
  16   0   8      355.94      254.66     57.44 o
 -18   1   8        1.35       -5.09     31.54 o
 -17   1   8        6.98      -33.83     37.95 o
 -16   1   8        9.96      -14.78     23.23 o
 -15   1   8        2.06       -7.45     30.88 o
 -14   1   8       40.39       35.05     19.72 o
 -13   1   8       84.88       55.94     17.40 o
 -12   1   8        0.19       -9.73      9.73 o
 -11   1   8       28.90       26.93     27.61 o
 -10   1   8      550.61      685.06     76.20 o
  -9   1   8       21.44        9.05     23.43 o
  -8   1   8     3360.63     3470.90    132.18 o
  -7   1   8      185.56      151.95     12.07 o
  -6   1   8     2097.14     1858.38     60.81 o
  -5   1   8       58.31       55.17      9.01 o
  -4   1   8        1.58       -1.03      5.81 o
  -3   1   8     8041.43     7148.71    147.58 o
  -2   1   8      990.57      863.82     22.96 o
  -1   1   8     1002.93      912.85     19.72 o
   0   1   8       13.16       10.50      4.11 o
   1   1   8      205.12      254.63     16.62 o
   2   1   8       88.62      101.90      7.83 o
   3   1   8      743.83      614.74     17.75 o
   4   1   8     1730.72     1583.69     38.47 o
   5   1   8      693.75      588.56     18.97 o
   6   1   8      210.58      206.12     14.48 o
   7   1   8      663.65      581.48     24.40 o
   8   1   8      159.19      150.07     10.29 o
   9   1   8      677.30      775.36     23.39 o
  10   1   8      742.95      698.21     26.53 o
  11   1   8       67.73       59.55     14.44 o
  12   1   8       42.24       25.51     14.06 o
  13   1   8        0.10      -16.48     17.19 o
  14   1   8      574.65      573.33     49.07 o
  15   1   8        9.72        9.38     22.41 o
  16   1   8       17.47      -19.22     24.38 o
  17   1   8       79.27       46.02     31.54 o
 -18   2   8        9.33       48.83     69.14 o
 -17   2   8        0.86       33.54     56.82 o
 -16   2   8      127.76       77.06     60.93 o
 -15   2   8        1.30        7.83     46.24 o
 -14   2   8        7.05       10.04     40.46 o
 -13   2   8       33.26       18.33     40.01 o
 -12   2   8        0.01       -9.65      9.65 o
 -11   2   8      206.30      160.80     23.74 o
 -10   2   8      164.62      218.29     33.13 o
  -9   2   8       22.28       39.89     13.06 o
  -8   2   8     1643.14     1573.73     59.61 o
  -7   2   8     4792.89     4290.26    135.63 o
  -6   2   8     3199.68     3057.73     87.45 o
  -5   2   8      707.41      697.55     32.07 o
  -4   2   8        8.10       56.88     15.97 o
  -3   2   8      626.74      682.50     29.48 o
  -2   2   8     1157.55     1082.36     33.96 o
  -1   2   8        1.14        7.02      6.72 o
   0   2   8     1205.47     1214.12     36.13 o
   1   2   8      541.00      583.92     22.42 o
   2   2   8     2082.34     2165.70     55.66 o
   3   2   8        7.11       31.22     14.62 o
   4   2   8      918.94      813.63     46.73 o
   5   2   8      122.69      155.37     31.88 o
   6   2   8       69.19      115.96     18.32 o
   7   2   8        5.19        6.49     11.51 o
   8   2   8      875.58      922.52     40.80 o
   9   2   8      424.34      497.06     25.24 o
  10   2   8       64.00       77.06      9.73 o
  11   2   8      107.66      135.23     14.62 o
  12   2   8        1.98       35.16     11.70 o
  13   2   8       23.02       -7.31     19.14 o
  14   2   8        1.59       14.52     21.79 o
  15   2   8       57.65       71.07     26.54 o
  16   2   8       18.59        7.11     24.33 o
 -17   3   8        5.05      -49.21     56.74 o
 -16   3   8        2.63      -48.45     48.45 o
 -15   3   8        3.92      -17.11     17.11 o
 -14   3   8      266.75      321.87     31.12 o
 -13   3   8       69.58       83.35     24.69 o
 -12   3   8       64.82       73.77     18.26 o
 -11   3   8      677.75      676.52     43.12 o
 -10   3   8      354.66      417.11     34.72 o
  -9   3   8      285.74      327.89     31.37 o
  -8   3   8       11.97       51.10     16.84 o
  -7   3   8       58.86      107.55     25.18 o
  -6   3   8      339.40      291.84     34.96 o
  -5   3   8      191.45      239.71     32.29 o
  -4   3   8      732.24      724.33     51.98 o
  -3   3   8        4.38       50.32     10.30 o
  -2   3   8     1508.96     1364.78     67.80 o
  -1   3   8       22.84       -8.71     13.27 o
   0   3   8      141.87      132.75     14.50 o
   1   3   8     1139.25     1158.97     56.47 o
   2   3   8       14.21       13.82     18.37 o
   3   3   8       11.30       44.90     11.90 o
   4   3   8        9.90       14.29     17.44 o
   5   3   8     6437.55     6358.12    262.41 o
   6   3   8      276.54      393.36     43.94 o
   7   3   8      703.87      828.90     66.99 o
   8   3   8     1093.16     1126.75    173.45 o
   9   3   8     3093.05     3185.87    119.23 o
  10   3   8      105.37      113.20     23.50 o
  11   3   8      114.87       91.98     30.38 o
  12   3   8      361.74      398.39    115.24 o
  13   3   8       11.96       20.61     43.35 o
  14   3   8       44.69       31.85     52.33 o
  15   3   8        2.59       -3.73     50.35 o
 -16   4   8       17.32       47.99     59.93 o
 -15   4   8       20.00       36.84     27.16 o
 -14   4   8       90.31       96.64     34.20 o
 -13   4   8        0.01       20.69     19.13 o
 -12   4   8      191.72      219.15     29.81 o
 -11   4   8      249.25      285.07     33.06 o
 -10   4   8      460.34      416.80     39.96 o
  -9   4   8       61.50       12.80     18.81 o
  -8   4   8      319.85      366.24     85.79 o
  -7   4   8      260.81      216.33     35.77 o
  -6   4   8       22.65       -4.79     20.57 o
  -5   4   8       31.20       -0.08     21.14 o
  -4   4   8      299.71      284.36     53.42 o
  -3   4   8      286.55      244.79     49.46 o
  -2   4   8       73.83       38.26     24.53 o
  -1   4   8      702.98      710.71     29.91 o
   0   4   8       80.79       69.75     16.35 o
   1   4   8        4.37        5.40     12.83 o
   2   4   8        7.04        3.62     20.07 o
   3   4   8      501.73      548.16     88.52 o
   4   4   8      160.73       90.91     46.63 o
   5   4   8     1017.88      864.02     92.13 o
   6   4   8        7.15       18.42     23.81 o
   7   4   8       14.08       56.11     28.05 o
   8   4   8      125.31      143.46     47.09 o
   9   4   8       18.49       14.17     28.72 o
  10   4   8       90.99       88.52     34.80 o
  11   4   8       63.15       97.93     36.40 o
  12   4   8        0.22       12.78     30.08 o
  13   4   8        8.67        5.45     30.50 o
  14   4   8        0.17      -18.86     49.06 o
 -14   5   8        0.00       27.89     41.53 o
 -13   5   8       10.34        9.18     24.97 o
 -12   5   8       23.11       63.89     28.27 o
 -11   5   8       24.73       33.28     24.51 o
 -10   5   8       85.56       94.92     27.43 o
  -9   5   8        0.74       14.24     26.70 o
  -8   5   8      211.48      199.71     39.10 o
  -7   5   8       45.70      -13.46     33.54 o
  -6   5   8      259.96       90.61     46.41 o
  -5   5   8        0.28       59.17     37.42 o
  -4   5   8        7.00       16.43     32.86 o
  -3   5   8        5.45       27.38     35.52 o
  -2   5   8       30.41       17.31     20.17 o
  -1   5   8       38.19       31.28     17.80 o
   0   5   8      714.35      707.99     98.65 o
   1   5   8      283.03      338.86     36.43 o
   2   5   8       25.14       56.18     18.13 o
   3   5   8      564.60      546.48     37.39 o
   4   5   8       42.83       39.55     44.50 o
   5   5   8       61.74      104.44     53.40 o
   6   5   8      182.38      135.03     62.46 o
   7   5   8        0.89       -8.37     41.98 o
   8   5   8       62.49       24.80     49.97 o
   9   5   8       86.66      108.92     57.12 o
  10   5   8       46.07      106.79     59.71 o
  11   5   8        7.99       -2.89     48.37 o
  12   5   8      273.11      506.53     92.74 o
  13   5   8        1.64       41.30     55.52 o
 -12   6   8       21.60      145.43     55.14 o
 -11   6   8       26.98       61.30     47.08 o
 -10   6   8       62.68       89.60     55.30 o
  -9   6   8       31.10       -0.76     45.41 o
  -8   6   8      122.78       65.95     50.20 o
  -7   6   8       15.68       67.46     49.21 o
  -6   6   8        3.89       22.44     41.07 o
  -5   6   8       86.67       33.54     42.67 o
  -4   6   8       56.10      130.29     57.96 o
  -3   6   8       38.55       -1.83     37.57 o
  -2   6   8      169.53      154.90     22.54 o
  -1   6   8       12.22        9.99     19.93 o
   0   6   8        3.48       27.96     24.86 o
   1   6   8        0.34       -6.24     23.06 o
   2   6   8      412.18      406.33     40.13 o
   3   6   8      736.34      804.38     69.11 o
   4   6   8        0.04      -19.93     25.14 o
   5   6   8      120.38      172.52     71.20 o
   6   6   8       36.79       16.51     51.80 o
   7   6   8        9.52        5.25     51.57 o
   8   6   8       55.38       20.69     55.83 o
   9   6   8        1.18       11.79     56.13 o
  10   6   8        3.02      -30.50     53.24 o
  -8   7   8       92.61       62.98     61.38 o
  -7   7   8       11.22       -0.30     48.14 o
  -6   7   8      130.87      100.64     62.60 o
  -5   7   8       18.57       92.34     61.23 o
  -4   7   8       45.63       58.13     44.51 o
  -3   7   8       31.35       26.03     37.88 o
  -2   7   8       19.05      -10.08     29.89 o
  -1   7   8        8.19        8.73     21.73 o
   0   7   8       72.44       66.58     27.35 o
   1   7   8       11.56       27.08     23.77 o
   2   7   8       10.93       28.89     36.97 o
   3   7   8        0.93       -7.05     34.51 o
   4   7   8        4.91       32.70     62.14 o
   5   7   8        0.17       81.69     66.78 o
   6   7   8      207.91      251.04     90.91 o
 -18   0   9        4.52       45.25     48.22 o
 -16   0   9       34.03       27.46     37.65 o
 -14   0   9       13.49       42.44     32.48 o
 -12   0   9     1149.05     1364.11     95.99 o
 -10   0   9       28.86       94.13     26.58 o
  -8   0   9        0.51       22.62      8.26 o
  -6   0   9      355.05      399.16     18.54 o
  -4   0   9      122.17      138.30     10.78 o
  -2   0   9     5669.16     5313.92     95.88 o
   0   0   9       23.69       28.75      5.21 o
   2   0   9      698.73      849.25     27.98 o
   4   0   9     1837.58     2009.16     44.89 o
   6   0   9     1274.61     1534.91     49.67 o
   8   0   9     1150.49      938.59     45.79 o
  10   0   9      285.93      348.11     32.03 o
  12   0   9      177.13      132.60     32.48 o
  14   0   9        6.50       30.80     30.88 o
  16   0   9      263.45      331.78     65.28 o
 -18   1   9       19.44        3.43     43.01 o
 -17   1   9        7.93       13.08     28.24 o
 -16   1   9        0.33       14.10     25.12 o
 -15   1   9        6.58        8.85     21.74 o
 -14   1   9        6.25       -3.47     18.53 o
 -13   1   9      133.93      101.99     20.68 o
 -12   1   9        1.34      -21.14     21.14 o
 -11   1   9        0.03       -1.22     28.67 o
 -10   1   9      354.18      194.51     42.54 o
  -9   1   9      624.12      722.58     77.59 o
  -8   1   9      343.60      425.90     36.30 o
  -7   1   9        6.34        4.28      7.14 o
  -6   1   9        8.95       -1.69      6.67 o
  -5   1   9     1066.52      945.58     40.07 o
  -4   1   9       18.30       16.43     11.57 o
  -3   1   9      221.59      250.90     12.07 o
  -2   1   9     1255.87     1087.19     21.12 o
  -1   1   9     1775.53     1444.51     27.42 o
   0   1   9       16.03       11.98      4.00 o
   1   1   9     3441.51     3135.52     48.45 o
   2   1   9      935.27      889.56     19.75 o
   3   1   9     1815.39     1908.36     43.43 o
   4   1   9      156.54      180.09     11.29 o
   5   1   9      770.75      661.88     19.89 o
   6   1   9      518.48      542.76     22.48 o
   7   1   9       46.94       59.89     10.95 o
   8   1   9        1.64        0.64      6.34 o
   9   1   9      344.69      422.68     23.05 o
  10   1   9        1.20       15.92      8.53 o
  11   1   9       27.38       20.61     16.57 o
  12   1   9      384.34      351.55     27.65 o
  13   1   9        2.41        4.32     17.84 o
  14   1   9      413.66      450.73     88.69 o
  15   1   9      512.08      520.52     49.54 o
  16   1   9        9.60        3.74     25.88 o
  17   1   9       10.59      -27.84     27.84 o
 -18   2   9        0.27       12.32     62.52 o
 -17   2   9       36.74       59.10     56.82 o
 -16   2   9       57.54       79.18     65.64 o
 -15   2   9        0.00       17.65     44.04 o
 -14   2   9       49.80       75.91     48.07 o
 -13   2   9       18.71       16.50     42.82 o
 -12   2   9       32.97       29.96     11.48 o
 -11   2   9      177.12      181.16     15.79 o
 -10   2   9      806.67      777.44     35.67 o
  -9   2   9      335.55      373.11     26.04 o
  -8   2   9      342.79      368.33     32.85 o
  -7   2   9      659.55      712.47     37.25 o
  -6   2   9      106.83      151.28     16.39 o
  -5   2   9      104.60      108.08     15.14 o
  -4   2   9      548.42      518.80     31.98 o
  -3   2   9      248.42      309.26     18.92 o
  -2   2   9      522.16      543.50     27.10 o
  -1   2   9      257.14      257.78     11.75 o
   0   2   9        2.79       -1.75      7.56 o
   1   2   9        0.34        9.64      7.40 o
   2   2   9      157.34      167.23     13.59 o
   3   2   9     1722.53     1843.04     52.50 o
   4   2   9      557.59      674.85     68.71 o
   5   2   9       38.60       48.21     13.97 o
   6   2   9       76.75       90.75     15.89 o
   7   2   9       29.03       27.38      9.85 o
   8   2   9      363.64      435.39     31.77 o
   9   2   9       37.02       52.70      8.86 o
  10   2   9     3881.15     4098.99     99.87 o
  11   2   9      502.59      552.20     28.18 o
  12   2   9      535.41      520.62     25.89 o
  13   2   9      113.28      116.71     26.96 o
  14   2   9      543.17      561.90     49.20 o
  15   2   9       57.12       48.21     54.46 o
  16   2   9       78.94       73.94     31.07 o
 -17   3   9        0.76        1.60     60.54 o
 -16   3   9        5.35      -14.53     54.99 o
 -15   3   9      125.49       73.56     59.64 o
 -14   3   9       61.65       58.24     22.14 o
 -13   3   9       22.93       18.69     20.17 o
 -12   3   9      606.72      654.51     40.36 o
 -11   3   9      237.46      252.83     27.47 o
 -10   3   9     1153.09     1166.39     55.22 o
  -9   3   9      108.02       60.75     19.16 o
  -8   3   9      119.59      112.42     29.03 o
  -7   3   9      119.72       69.11     22.03 o
  -6   3   9      164.68      144.13     31.95 o
  -5   3   9      223.03      226.93     31.09 o
  -4   3   9        0.94      -13.56     14.58 o
  -3   3   9      107.03      128.89     14.19 o
  -2   3   9       55.36       13.59     15.51 o
  -1   3   9       26.01       64.33     15.77 o
   0   3   9       17.46       36.66     10.82 o
   1   3   9      295.56      274.37     21.58 o
   2   3   9      195.96      263.80     18.84 o
   3   3   9      345.18      271.82     34.92 o
   4   3   9      446.22      456.64     43.62 o
   5   3   9      589.50      544.85     50.00 o
   6   3   9      704.34      572.17     53.54 o
   7   3   9       88.52       80.88     27.11 o
   8   3   9     1179.04     1231.39     63.21 o
   9   3   9     1300.04     1408.45     68.52 o
  10   3   9      551.85      608.26     90.27 o
  11   3   9      381.90      335.57     46.29 o
  12   3   9       34.27       48.83     31.98 o
  13   3   9       23.90       33.69     49.59 o
  14   3   9       70.35       74.04     31.27 o
  15   3   9       15.56      -42.97     50.50 o
 -16   4   9       17.73      -15.52     55.07 o
 -15   4   9       12.14       27.32     34.95 o
 -14   4   9      220.14      205.87     40.02 o
 -13   4   9      114.24       88.23     24.85 o
 -12   4   9      112.53       90.43     34.84 o
 -11   4   9       37.12       44.95     20.75 o
 -10   4   9       24.78        9.84     19.04 o
  -9   4   9       94.82       75.28     22.46 o
  -8   4   9       72.79       67.71     27.49 o
  -7   4   9      115.23       93.45     28.41 o
  -6   4   9       12.07       36.31     32.97 o
  -5   4   9      100.07       70.62     23.16 o
  -4   4   9        0.11      -21.68     21.68 o
  -3   4   9      482.04      424.14     34.86 o
  -2   4   9     1021.58     1065.75     61.38 o
  -1   4   9       43.27       37.59     12.63 o
   0   4   9       17.83       19.34     15.47 o
   1   4   9      557.75      576.23     34.60 o
   2   4   9      154.20      148.04     17.96 o
   3   4   9      821.67      878.14     67.86 o
   4   4   9      373.51      332.18     64.99 o
   5   4   9       61.72       49.34     22.63 o
   6   4   9     3401.14     3337.17    153.59 o
   7   4   9       38.12       13.27     27.47 o
   8   4   9      408.77      462.07     54.76 o
   9   4   9      202.49      158.89     40.57 o
  10   4   9       40.03       68.24     78.76 o
  11   4   9       18.31       30.74     32.80 o
  12   4   9       21.33       36.57     32.39 o
  13   4   9       96.58       31.95     55.22 o
  14   4   9        0.29        2.66     55.37 o
 -14   5   9        3.39        6.09     54.15 o
 -13   5   9       25.22       59.57     26.68 o
 -12   5   9       56.10      160.24     31.85 o
 -11   5   9        4.79       16.57     23.87 o
 -10   5   9        9.31       20.15     22.83 o
  -9   5   9      217.01      190.30     40.83 o
  -8   5   9        4.05        0.27     30.12 o
  -7   5   9       67.56       92.04     44.80 o
  -6   5   9      277.22      343.67     67.11 o
  -5   5   9       18.71       40.46     34.84 o
  -4   5   9      102.53      120.19     44.35 o
  -3   5   9       95.57      111.59     43.66 o
  -2   5   9      541.53      612.07     40.62 o
  -1   5   9     1423.46     1434.34     69.76 o
   0   5   9      312.69      413.81     72.21 o
   1   5   9      338.56      365.14     37.82 o
   2   5   9     1015.18     1120.26     59.89 o
   3   5   9      166.01      215.96     26.80 o
   4   5   9      772.57      871.72    116.33 o
   5   5   9       64.65       27.99     45.03 o
   6   5   9       30.51       11.33     45.33 o
   7   5   9       23.49        4.11     46.47 o
   8   5   9       10.08       38.11     51.11 o
   9   5   9       24.98       -8.98     49.06 o
  10   5   9      217.30      273.57     78.36 o
  11   5   9        0.07       13.69     50.96 o
  12   5   9       57.61       94.09     60.09 o
 -12   6   9       70.06      109.30     51.95 o
 -11   6   9        0.20      -21.45     41.98 o
 -10   6   9       40.93       69.29     54.38 o
  -9   6   9       63.49       77.05     52.03 o
  -8   6   9       94.90      112.80     54.69 o
  -7   6   9        3.51       12.09     42.59 o
  -6   6   9       82.23       -3.88     41.00 o
  -5   6   9      342.24      234.50     64.07 o
  -4   6   9        0.33      -36.96     36.96 o
  -3   6   9      590.06      679.61     51.14 o
  -2   6   9      298.76      324.13     29.97 o
  -1   6   9       45.32       38.49     28.32 o
   0   6   9        8.92       15.55     21.15 o
   1   6   9        8.79       24.25     23.98 o
   2   6   9      100.46      114.90     28.73 o
   3   6   9     1246.87     1337.09     91.97 o
   4   6   9      118.58       80.45     33.42 o
   5   6   9      287.21      347.08     86.35 o
   6   6   9       31.07      -41.07     47.84 o
   7   6   9        9.14       12.85     54.76 o
   8   6   9      110.81      236.26     83.67 o
   9   6   9       28.02       61.38     63.74 o
  10   6   9      240.61      284.68     89.31 o
  -8   7   9       10.92       13.54     55.29 o
  -7   7   9      153.44      222.43     73.94 o
  -6   7   9      291.75      322.12     83.08 o
  -5   7   9       51.62       10.65     51.65 o
  -4   7   9        3.51       30.03     40.70 o
  -3   7   9       12.45       60.57     42.74 o
  -2   7   9       17.13       -7.37     28.36 o
  -1   7   9      199.28      184.88     31.27 o
   0   7   9       13.98       13.72     24.62 o
   1   7   9      110.48       95.66     26.84 o
   2   7   9       28.89       58.73     38.92 o
   3   7   9       18.67       -5.85     34.61 o
   4   7   9      215.48      206.01     81.93 o
   5   7   9       21.00       17.87     61.46 o
   6   7   9      846.51      946.79    149.35 o
 -18   0  10       44.58       59.25     53.70 o
 -16   0  10      145.45       72.72     41.76 o
 -14   0  10       22.87       -5.17     29.44 o
 -12   0  10     1676.90     1908.30    122.89 o
 -10   0  10        0.43        7.96     13.83 o
  -8   0  10      291.69      439.69     35.90 o
  -6   0  10     5969.10     6226.08    178.58 o
  -4   0  10     4621.05     4077.11    102.50 o
  -2   0  10       18.40        5.73      7.09 o
   0   0  10       20.53       48.31     11.07 o
   2   0  10      624.34      612.56     17.85 o
   4   0  10     4558.81     4365.75     98.76 o
   6   0  10     5170.34     5662.73    163.91 o
   8   0  10     1036.04     1098.55     51.30 o
  10   0  10      385.53      316.94     29.64 o
  12   0  10       82.50       68.15     28.30 o
  14   0  10      187.41      169.11     42.37 o
  16   0  10        2.81       43.28     38.41 o
 -18   1  10        0.31      -30.61     30.61 o
 -17   1  10        0.10        5.69     29.65 o
 -16   1  10       53.36      -11.33     25.82 o
 -15   1  10       29.67       53.43     24.79 o
 -14   1  10      102.14      127.10     26.37 o
 -13   1  10      208.69      194.05     25.78 o
 -12   1  10       45.39       21.43      9.49 o
 -11   1  10      294.40      335.79     59.43 o
 -10   1  10      187.59      152.54     41.31 o
  -9   1  10      219.99      226.97     46.87 o
  -8   1  10      915.58      933.92     46.95 o
  -7   1  10      154.10      157.19     13.30 o
  -6   1  10       49.18       73.08      8.61 o
  -5   1  10     1870.07     1575.39     39.31 o
  -4   1  10       32.02       66.84      8.72 o
  -3   1  10     2079.22     1747.70     40.44 o
  -2   1  10      119.68      127.58      7.66 o
  -1   1  10      969.26      958.87     20.72 o
   0   1  10     1292.46     1157.07     19.85 o
   1   1  10      471.18      442.95     11.16 o
   2   1  10     6196.05     6318.24    115.96 o
   3   1  10     3292.07     3299.85     67.86 o
   4   1  10     3383.67     3736.48     82.78 o
   5   1  10      107.24      151.76     11.80 o
   6   1  10      931.57      816.94     25.20 o
   7   1  10      194.90      236.17     14.00 o
   8   1  10     1198.65     1217.01     34.41 o
   9   1  10      441.09      435.48     17.87 o
  10   1  10      116.13      138.93     13.22 o
  11   1  10       70.83       95.78     23.82 o
  12   1  10      474.01      500.32     42.38 o
  13   1  10      112.01      105.89     60.21 o
  14   1  10        9.13        4.97     20.63 o
  15   1  10      481.34      501.82     50.19 o
  16   1  10       71.07       85.68     31.30 o
 -18   2  10        0.34       11.86     63.05 o
 -17   2  10       30.38       -9.43     55.90 o
 -16   2  10       91.56       44.57     60.17 o
 -15   2  10       11.84       -8.52     43.66 o
 -14   2  10        3.94       67.46     49.67 o
 -13   2  10       13.18       -5.17     41.98 o
 -12   2  10      526.14      479.26     40.63 o
 -11   2  10       75.64       52.33     11.33 o
 -10   2  10      307.59      308.59     22.38 o
  -9   2  10     2074.10     2062.81     72.33 o
  -8   2  10     1372.99     1543.95     58.27 o
  -7   2  10        4.06       -2.29     10.03 o
  -6   2  10     1751.60     1540.08     51.30 o
  -5   2  10      566.83      517.14     28.49 o
  -4   2  10      547.35      659.26     41.01 o
  -3   2  10        4.04       29.74     10.16 o
  -2   2  10      459.79      659.37     25.62 o
  -1   2  10      608.66      626.51     18.89 o
   0   2  10       57.06       61.24      9.58 o
   1   2  10     2565.57     2464.30     50.45 o
   2   2  10       56.81       50.20      8.22 o
   3   2  10      862.25      870.86     26.20 o
   4   2  10       79.89       81.49      9.60 o
   5   2  10       93.22       92.99      9.12 o
   6   2  10       24.03       28.24      8.17 o
   7   2  10      261.40      251.37     14.28 o
   8   2  10      229.21      220.67     13.72 o
   9   2  10      344.87      393.89     18.54 o
  10   2  10      324.56      349.24     19.27 o
  11   2  10      365.44      367.45     22.20 o
  12   2  10      199.68      205.65     31.04 o
  13   2  10      148.98      156.63     30.12 o
  14   2  10        3.11      -23.95     24.76 o
  15   2  10      131.01      141.05     70.40 o
  16   2  10        2.95      -15.57     25.94 o
 -17   3  10        1.59       -9.58     58.64 o
 -16   3  10       30.41       64.19     62.06 o
 -15   3  10      332.95      204.52     72.43 o
 -14   3  10        1.36       16.40     14.48 o
 -13   3  10       82.57       62.56     23.96 o
 -12   3  10      521.82      604.33     36.75 o
 -11   3  10      187.91      179.42     27.36 o
 -10   3  10      798.56      785.03     45.19 o
  -9   3  10      149.52      163.86     24.15 o
  -8   3  10        1.56        2.78     23.23 o
  -7   3  10        9.17       56.28     17.11 o
  -6   3  10        0.54       21.38     14.90 o
  -5   3  10      321.60      283.07     34.27 o
  -4   3  10      407.44      323.39     51.04 o
  -3   3  10        9.88       33.86     11.14 o
  -2   3  10      378.77      340.42     31.48 o
  -1   3  10       97.37       91.33     12.88 o
   0   3  10        6.69       12.98     10.67 o
   1   3  10      950.58      889.88     39.96 o
   2   3  10      125.26      151.22     24.81 o
   3   3  10       48.83       51.97     10.73 o
   4   3  10        0.34       18.70     30.69 o
   5   3  10      127.74      234.12     58.42 o
   6   3  10     1639.91     1472.05     98.17 o
   7   3  10      122.19      175.47     74.66 o
   8   3  10     1234.31     1361.00    102.28 o
   9   3  10        7.51       12.34     21.22 o
  10   3  10      129.20      120.08     63.10 o
  11   3  10       99.41       83.31     17.81 o
  12   3  10        8.26       10.70     15.37 o
  13   3  10       16.31       30.31     21.02 o
  14   3  10       23.41        7.41     22.31 o
  15   3  10        9.00        7.38     55.45 o
 -16   4  10       14.67       46.02     65.33 o
 -15   4  10        1.04       39.96     48.30 o
 -14   4  10       37.01      106.00     32.88 o
 -13   4  10      136.10       95.18     51.81 o
 -12   4  10      304.26      251.93     31.31 o
 -11   4  10       99.97       93.42     36.27 o
 -10   4  10       42.64       50.72     38.16 o
  -9   4  10       72.52       79.87     22.84 o
  -8   4  10        1.56       12.26     22.49 o
  -7   4  10      201.86      174.38     69.04 o
  -6   4  10      199.36      242.06     35.05 o
  -5   4  10      245.88      307.53     44.36 o
  -4   4  10       40.71       37.12     29.82 o
  -3   4  10      596.73      604.53     43.31 o
  -2   4  10      171.07      153.02     32.99 o
  -1   4  10       24.34       23.07     12.70 o
   0   4  10     1018.45     1036.59     52.95 o
   1   4  10      271.15      359.00     41.02 o
   2   4  10     1103.93     1141.06     47.58 o
   3   4  10      251.44      232.58     20.31 o
   4   4  10     3963.79     4584.60    281.35 o
   5   4  10       96.65      127.13     37.81 o
   6   4  10      606.43      710.22     73.87 o
   7   4  10       10.74       22.69     26.64 o
   8   4  10      194.51      241.58     46.33 o
   9   4  10        3.11        0.46     27.95 o
  10   4  10       32.80       51.76     30.89 o
  11   4  10      232.91      203.26     53.48 o
  12   4  10       33.68       17.30     33.72 o
  13   4  10        7.44      -18.79     52.10 o
  14   4  10       76.58      107.25     66.48 o
 -14   5  10       45.12       68.85     52.10 o
 -13   5  10        6.28       31.97     23.87 o
 -12   5  10       53.08       82.84     27.79 o
 -11   5  10       11.82       14.30     35.25 o
 -10   5  10      210.25      207.77     32.70 o
  -9   5  10       14.97       25.08     22.78 o
  -8   5  10        1.56       -0.41     43.05 o
  -7   5  10        6.58      -29.36     29.36 o
  -6   5  10       99.13       91.43     42.45 o
  -5   5  10        5.55       -7.76     31.79 o
  -4   5  10      265.11      444.94     72.36 o
  -3   5  10        1.62       23.12     36.66 o
  -2   5  10      117.46      140.15     18.50 o
  -1   5  10       59.41       70.74     25.41 o
   0   5  10     6562.45     6987.86    198.75 o
   1   5  10      960.07     1162.12     67.54 o
   2   5  10       61.47       63.71     22.13 o
   3   5  10      366.21      475.94     50.36 o
   4   5  10       58.81       38.89     35.10 o
   5   5  10       21.36       53.70     47.99 o
   6   5  10        1.30      -29.21     39.78 o
   7   5  10        1.81      -14.76     43.73 o
   8   5  10       11.75       76.82     56.51 o
   9   5  10       14.89       14.98     50.27 o
  10   5  10        1.47       35.29     53.54 o
  11   5  10       21.44        4.41     53.09 o
  12   5  10       42.45       44.57     55.90 o
 -12   6  10        3.01       60.92     47.92 o
 -11   6  10      141.21      207.21     61.08 o
 -10   6  10        6.37       19.62     42.67 o
  -9   6  10      272.88      282.41     72.20 o
  -8   6  10       13.82      -34.76     34.76 o
  -7   6  10        0.74       10.19     42.59 o
  -6   6  10        6.79      -32.02     36.51 o
  -5   6  10      191.60        4.56     43.21 o
  -4   6  10      260.65      350.65     72.73 o
  -3   6  10      142.24      171.19     41.93 o
  -2   6  10       84.25       92.65     22.24 o
  -1   6  10      180.89      177.76     28.85 o
   0   6  10      957.77      894.78     63.24 o
   1   6  10       16.18        3.99     24.62 o
   2   6  10      586.87      609.88     50.06 o
   3   6  10       65.11       26.90     30.46 o
   4   6  10      242.13      251.12     52.08 o
   5   6  10       76.34       40.92     56.82 o
   6   6  10        3.51       29.66     54.53 o
   7   6  10       59.56       43.28     55.98 o
   8   6  10       27.98       -5.48     53.70 o
   9   6  10      136.87      187.36     82.08 o
  10   6  10       95.91       54.54     67.55 o
  -8   7  10        6.53       41.91     59.25 o
  -7   7  10       10.04       45.41     54.08 o
  -6   7  10        0.56      -43.96     46.01 o
  -5   7  10       33.27       13.01     54.61 o
  -4   7  10      138.59      146.65     78.73 o
  -3   7  10       35.04       38.12     33.55 o
  -2   7  10        7.47       10.66     31.26 o
  -1   7  10        1.81       21.66     23.00 o
   0   7  10       31.13       28.70     25.46 o
   1   7  10        1.51       15.64     24.45 o
   2   7  10        0.85      -24.06     34.26 o
   3   7  10       51.67       67.28     38.72 o
   4   7  10      337.64      343.43     58.56 o
   5   7  10        5.71        7.76     59.71 o
   6   7  10       95.76      153.95     81.54 o
 -18   0  11      125.47       83.98     53.32 o
 -16   0  11       84.15       72.41     42.44 o
 -14   0  11       48.35      108.54     41.68 o
 -12   0  11     1352.12     1334.75     98.07 o
 -10   0  11      114.57      193.03     32.98 o
  -8   0  11     3024.43     2775.12     86.12 o
  -6   0  11      390.47      392.55     23.25 o
  -4   0  11     5552.27     5378.69    122.99 o
  -2   0  11      399.91      544.71     16.06 o
   0   0  11       34.17       45.45      5.78 o
   2   0  11     4443.22     4058.51     86.70 o
   4   0  11     1326.67     1365.57     35.46 o
   6   0  11       26.21       32.30      8.39 o
   8   0  11       20.46       33.15     12.71 o
  10   0  11      157.30      148.96     37.05 o
  12   0  11      281.39      131.55     33.17 o
  14   0  11      109.02      118.59     39.02 o
  16   0  11        0.00      -33.62     33.62 o
 -18   1  11        3.49      -26.53     33.86 o
 -17   1  11       89.01       81.93     34.33 o
 -16   1  11       46.92       12.86     27.80 o
 -15   1  11      348.79      367.25     42.80 o
 -14   1  11       93.64       29.93     21.83 o
 -13   1  11        0.16        3.56     32.25 o
 -12   1  11      131.73      195.48     32.01 o
 -11   1  11       68.95      -22.44     28.07 o
 -10   1  11        0.01       35.44     28.14 o
  -9   1  11      277.08      244.18     48.93 o
  -8   1  11      500.39      382.87     20.96 o
  -7   1  11      414.58      432.66     22.37 o
  -6   1  11     1517.55     1427.49     39.00 o
  -5   1  11      459.71      400.29     18.69 o
  -4   1  11     2619.63     2343.83     60.18 o
  -3   1  11     1345.34     1352.38     28.50 o
  -2   1  11      730.82      658.38     18.71 o
  -1   1  11        6.13        8.73      3.23 o
   0   1  11       70.70       67.17      8.72 o
   1   1  11     6019.93     5754.86     85.93 o
   2   1  11       23.22       31.08      7.67 o
   3   1  11       80.60       79.86      9.00 o
   4   1  11     1290.02     1366.73     36.94 o
   5   1  11      411.80      428.96     16.69 o
   6   1  11       68.89       66.11      8.64 o
   7   1  11        5.59       12.24      7.35 o
   8   1  11       18.35       30.10      8.28 o
   9   1  11      234.02      320.11     15.40 o
  10   1  11       32.11       52.16     10.64 o
  11   1  11      126.07      109.54     18.24 o
  12   1  11       58.83       53.93     22.48 o
  13   1  11       55.13       49.19     22.68 o
  14   1  11      972.76     1060.54    114.89 o
  15   1  11      230.37      236.33     37.31 o
  16   1  11       48.79       -0.94     24.83 o
 -18   2  11       56.15        5.25     63.74 o
 -17   2  11        7.50       32.25     56.74 o
 -16   2  11        0.87      -39.55     53.62 o
 -15   2  11        0.01       18.94     45.10 o
 -14   2  11        3.02       67.31     48.68 o
 -13   2  11        0.38      -18.94     38.18 o
 -12   2  11      107.44      106.73     14.63 o
 -11   2  11      717.99      755.35     33.16 o
 -10   2  11       74.59       36.28     11.95 o
  -9   2  11       54.32       78.11     13.68 o
  -8   2  11     1116.53     1216.41     49.90 o
  -7   2  11      734.85      828.63     35.32 o
  -6   2  11      718.29      724.60     35.91 o
  -5   2  11       53.23       37.33     11.68 o
  -4   2  11      303.27      294.70     24.84 o
  -3   2  11       10.59       19.01     12.02 o
  -2   2  11      138.17      148.92     13.32 o
  -1   2  11     1609.09     1424.05     32.89 o
   0   2  11      251.28      282.26     15.86 o
   1   2  11     5514.89     5462.06     97.82 o
   2   2  11      259.33      340.96     15.96 o
   3   2  11     1236.43     1099.56     31.25 o
   4   2  11        2.78        3.96      7.22 o
   5   2  11       15.44       11.84      7.47 o
   6   2  11       15.90       -4.76      7.14 o
   7   2  11      136.67      128.20     22.03 o
   8   2  11      164.13      186.88     13.54 o
   9   2  11      489.37      502.59     32.62 o
  10   2  11      193.33      244.06     21.45 o
  11   2  11      714.87      871.43     30.71 o
  12   2  11      874.54      892.44     41.43 o
  13   2  11      161.39       90.21     55.57 o
  14   2  11       37.80       47.60     28.48 o
  15   2  11      115.75      151.55     33.76 o
  16   2  11      166.73      188.36     38.57 o
 -17   3  11       38.55       54.84     65.34 o
 -16   3  11        9.99      106.03     69.14 o
 -15   3  11      342.59      321.00     90.24 o
 -14   3  11       45.98       49.15     15.46 o
 -13   3  11       61.04       66.35     23.60 o
 -12   3  11      113.92       93.52     18.48 o
 -11   3  11     1831.15     1987.28     75.76 o
 -10   3  11      150.32      116.49     21.45 o
  -9   3  11      187.28      161.91     23.59 o
  -8   3  11       58.70       73.75     18.36 o
  -7   3  11        6.46       18.06     15.11 o
  -6   3  11      205.84      332.25     30.15 o
  -5   3  11      424.28      390.94     27.45 o
  -4   3  11      101.88      146.51     25.33 o
  -3   3  11      711.63      700.24     39.41 o
  -2   3  11      183.83      208.36     25.90 o
  -1   3  11      120.22      102.05     15.96 o
   0   3  11        0.43       -6.07     10.10 o
   1   3  11      320.86      371.94     30.13 o
   2   3  11      258.23      258.09     21.95 o
   3   3  11     1299.88     1245.57     36.05 o
   4   3  11      213.35      251.22     22.08 o
   5   3  11      615.23      533.47     51.38 o
   6   3  11       33.44       15.08     21.29 o
   7   3  11     9767.41    10309.38    264.93 o
   8   3  11     2207.10     2122.48     69.02 o
   9   3  11       20.17       22.92     18.76 o
  10   3  11      297.61      353.61     48.72 o
  11   3  11      642.39      652.17     51.43 o
  12   3  11       11.44       27.01     18.84 o
  13   3  11      269.70      316.88     35.28 o
  14   3  11       33.71       47.25     27.85 o
  15   3  11       44.75      -20.22     26.86 o
 -16   4  11        4.82      118.04     74.08 o
 -15   4  11      142.44      178.97     35.78 o
 -14   4  11      309.55      312.32     50.94 o
 -13   4  11      268.79      336.13     33.29 o
 -12   4  11       47.77       64.67     22.21 o
 -11   4  11        8.84       34.55     24.04 o
 -10   4  11       93.53       90.64     22.89 o
  -9   4  11       38.39       22.89     19.13 o
  -8   4  11       17.63       13.28     23.49 o
  -7   4  11       43.30       19.40     23.59 o
  -6   4  11      823.11      666.69     69.67 o
  -5   4  11       35.59       33.06     38.91 o
  -4   4  11      255.08      254.13     50.52 o
  -3   4  11      760.92      712.00     51.87 o
  -2   4  11      148.83      173.84     26.62 o
  -1   4  11      601.94      560.28     31.03 o
   0   4  11      175.21      158.64     22.56 o
   1   4  11       98.36      123.90     23.26 o
   2   4  11      236.05      264.83     37.57 o
   3   4  11     2447.70     2373.48     75.67 o
   4   4  11      476.20      460.42     49.17 o
   5   4  11       44.06       11.38     22.13 o
   6   4  11      558.04      631.75    175.18 o
   7   4  11        0.11      -15.73     24.90 o
   8   4  11        0.24        5.90     28.52 o
   9   4  11       14.50       -9.50     28.37 o
  10   4  11       19.54       11.25     30.29 o
  11   4  11        0.73       -1.54     29.95 o
  12   4  11       46.20       30.98     33.86 o
  13   4  11       55.34       52.56     60.24 o
  14   4  11       27.99       72.41     65.34 o
 -14   5  11        7.09       62.62     37.48 o
 -13   5  11        3.92       24.27     24.10 o
 -12   5  11        0.19       15.65     24.17 o
 -11   5  11        6.50       49.47     25.07 o
 -10   5  11        0.29       -3.53     20.78 o
  -9   5  11      142.95      221.27     47.34 o
  -8   5  11       84.94       59.14     29.53 o
  -7   5  11      126.89      114.64     45.87 o
  -6   5  11      127.77      166.90     49.98 o
  -5   5  11        7.12       50.88     36.28 o
  -4   5  11       16.02      -17.87     32.02 o
  -3   5  11       57.44       12.22     28.64 o
  -2   5  11     1298.90     1395.53     52.09 o
  -1   5  11      483.14      522.19     39.30 o
   0   5  11        0.84       -7.32     18.80 o
   1   5  11     1414.52     1482.36     75.77 o
   2   5  11       48.00       50.63     44.61 o
   3   5  11      578.52      575.73     43.57 o
   4   5  11       25.24       30.65     24.26 o
   5   5  11      519.89      580.98     48.28 o
   6   5  11        0.08       38.87     48.98 o
   7   5  11        0.03       25.33     51.72 o
   8   5  11       27.92       17.34     51.64 o
   9   5  11      121.53      -29.51     44.27 o
  10   5  11        6.51       13.92     45.94 o
  11   5  11       56.43       60.93     54.69 o
  12   5  11      131.66      144.00     69.37 o
 -11   6  11        5.89      103.29     49.82 o
 -10   6  11        0.21       34.83     42.82 o
  -9   6  11        4.68      -16.38     53.28 o
  -8   6  11       82.64       74.77     48.30 o
  -7   6  11       47.60      -30.27     37.19 o
  -6   6  11       15.61       15.36     42.14 o
  -5   6  11       27.96       -8.06     41.99 o
  -4   6  11      276.59      271.89     54.27 o
  -3   6  11       22.94       36.72     26.52 o
  -2   6  11       59.37       44.27     21.06 o
  -1   6  11      345.55      356.59     36.50 o
   0   6  11       66.93       25.90     30.44 o
   1   6  11       54.85       19.90     22.58 o
   2   6  11       49.17       12.85     23.94 o
   3   6  11      174.10      151.98     59.64 o
   4   6  11      151.74      133.91     38.30 o
   5   6  11      456.00      494.19     59.39 o
   6   6  11       49.19       39.40     60.77 o
   7   6  11       63.20       -7.83     52.33 o
   8   6  11        6.06       31.79     54.91 o
   9   6  11      200.35      262.15     88.32 o
  -7   7  11        2.35       -6.62     48.68 o
  -6   7  11      338.66      447.45     93.35 o
  -5   7  11       99.71      157.46     53.47 o
  -4   7  11       44.68      104.63     48.17 o
  -3   7  11        5.36        5.71     31.32 o
  -2   7  11       56.25       63.39     34.25 o
  -1   7  11        0.21       23.37     23.38 o
   0   7  11       30.40       53.55     26.26 o
   1   7  11       33.58       47.36     27.02 o
   2   7  11        9.63       31.06     33.19 o
   3   7  11        2.11       22.84     36.83 o
   4   7  11      114.59       51.26     43.09 o
   5   7  11        6.01      -52.78     52.78 o
 -18   0  12       44.77       20.16     49.52 o
 -16   0  12       83.95       51.80     41.53 o
 -14   0  12     1080.50     1243.90    102.28 o
 -12   0  12       61.07       14.53     30.12 o
 -10   0  12       35.67       16.43     22.13 o
  -8   0  12     1135.80     1204.58     55.79 o
  -6   0  12     6188.23     5688.32    166.14 o
  -4   0  12      437.88      433.50     13.53 o
  -2   0  12      179.78      222.42     11.89 o
   0   0  12      464.89      552.18     18.35 o
   2   0  12      888.23      949.92     65.30 o
   4   0  12     1330.39     1490.25     36.91 o
   6   0  12     9535.93    10161.14    288.98 o
   8   0  12       36.17       31.57     13.45 o
  10   0  12     1583.25     1741.29    144.52 o
  12   0  12       11.55        6.16     22.51 o
  14   0  12       64.75       76.82     36.36 o
  16   0  12       80.79       29.82     42.06 o
 -18   1  12        0.52        1.16     35.01 o
 -17   1  12       33.29       -3.27     31.00 o
 -16   1  12       75.26       47.22     32.97 o
 -15   1  12        0.72      -12.32     22.98 o
 -14   1  12        1.02       -6.06     21.67 o
 -13   1  12       17.08        1.37     18.03 o
 -12   1  12      141.34      112.32     14.71 o
 -11   1  12       53.88       36.04     13.23 o
 -10   1  12        1.58      -24.57     27.91 o
  -9   1  12       51.58        7.38     28.07 o
  -8   1  12       99.63       76.44      8.36 o
  -7   1  12        0.93        8.92      6.11 o
  -6   1  12      189.81      203.83     13.63 o
  -5   1  12       46.81       41.07     14.83 o
  -4   1  12     1360.78     1301.23     27.73 o
  -3   1  12      693.31      780.71     18.63 o
  -2   1  12     7517.15     7543.54    122.84 o
  -1   1  12      281.50      374.57     12.07 o
   0   1  12     1498.09     1362.50     28.12 o
   1   1  12     4361.53     4481.33     72.17 o
   2   1  12     3555.06     3556.53     58.57 o
   3   1  12      180.20      293.57     14.77 o
   4   1  12     1031.55     1134.85     35.83 o
   5   1  12      545.92      573.69     24.61 o
   6   1  12        6.00        9.30      6.89 o
   7   1  12       32.59       24.76      8.00 o
   8   1  12      750.09      739.88     25.94 o
   9   1  12      621.14      668.98     20.67 o
  10   1  12      878.13      984.90     35.90 o
  11   1  12       28.03        7.41     22.06 o
  12   1  12       52.56       48.64     26.62 o
  13   1  12        1.47       10.62     21.32 o
  14   1  12      585.75      521.25     79.76 o
  15   1  12       63.93       46.03     41.80 o
  16   1  12       76.99        5.83     28.32 o
 -18   2  12       17.68        0.15     61.08 o
 -17   2  12        2.95       60.09     62.75 o
 -16   2  12       37.02       76.36     66.71 o
 -15   2  12        0.15       17.65     46.09 o
 -14   2  12      402.97      366.39     78.91 o
 -13   2  12      134.38      145.52     57.59 o
 -12   2  12       29.11       39.80     15.46 o
 -11   2  12      167.14      177.61     16.35 o
 -10   2  12      305.66      321.58     53.41 o
  -9   2  12       36.01       48.51     12.73 o
  -8   2  12      344.36      337.75     24.68 o
  -7   2  12      443.20      356.03     36.48 o
  -6   2  12      421.18      359.51     23.98 o
  -5   2  12      124.60      160.47     20.19 o
  -4   2  12     1269.73      958.45     38.07 o
  -3   2  12      151.19      116.72     17.05 o
  -2   2  12      235.75      228.03     13.23 o
  -1   2  12     9926.13    10350.12    185.87 o
   0   2  12      955.62      993.23     33.29 o
   1   2  12     4537.03     4992.49     90.72 o
   2   2  12     2062.83     2076.43     49.37 o
   3   2  12      484.12      622.57     23.33 o
   4   2  12        6.02       21.97      8.58 o
   5   2  12      615.29      504.54     20.93 o
   6   2  12       83.54       68.51      9.82 o
   7   2  12        4.83        2.93      7.81 o
   8   2  12        8.50       12.82      8.99 o
   9   2  12       61.57       60.78     11.84 o
  10   2  12      757.67      866.80     31.75 o
  11   2  12       37.33       59.23     15.53 o
  12   2  12     1300.83     1466.95    110.44 o
  13   2  12        1.93        4.05     30.80 o
  14   2  12        0.15       -0.36     63.55 o
  15   2  12       14.25      -18.04     24.89 o
  16   2  12       43.60        8.44     52.25 o
 -17   3  12        5.27       -7.07     56.13 o
 -16   3  12       41.33       21.75     56.51 o
 -15   3  12      256.47      126.21     64.74 o
 -14   3  12       16.40       16.15     35.41 o
 -13   3  12       33.16       36.65     28.67 o
 -12   3  12       28.43       13.76     14.61 o
 -11   3  12     1481.64     1459.00     66.66 o
 -10   3  12        6.19       -5.81     22.16 o
  -9   3  12     1768.08     1790.70     72.96 o
  -8   3  12      934.11      887.66     48.50 o
  -7   3  12       69.11       46.28     26.49 o
  -6   3  12       29.00      -11.18     13.35 o
  -5   3  12     2016.04     2040.09     76.85 o
  -4   3  12       31.86       11.32     13.45 o
  -3   3  12      131.41      129.15     29.40 o
  -2   3  12       87.76       92.33     14.12 o
  -1   3  12      859.18      841.07     33.40 o
   0   3  12        2.35        7.10     12.33 o
   1   3  12      205.98      198.82     47.24 o
   2   3  12      159.80      118.45     17.96 o
   3   3  12     1943.71     2083.32     53.38 o
   4   3  12      257.40      275.68     21.37 o
   5   3  12      402.22      452.73     23.23 o
   6   3  12      590.02      750.92     34.30 o
   7   3  12     1533.98     1576.42     43.51 o
   8   3  12      162.67      148.88     23.78 o
   9   3  12      284.28      333.35     23.62 o
  10   3  12       28.73       37.58     16.88 o
  11   3  12       19.75       43.00     20.05 o
  12   3  12       27.75       28.19     20.99 o
  13   3  12      225.82      332.02     58.58 o
  14   3  12       38.27        1.44     24.97 o
  15   3  12        1.57      -11.51     32.59 o
 -16   4  12       42.12       76.59     72.56 o
 -15   4  12        3.56       31.20     26.56 o
 -14   4  12      580.32      556.99    160.39 o
 -13   4  12       85.83       72.91     29.84 o
 -12   4  12       90.12       47.59     32.31 o
 -11   4  12        7.31       53.29     19.65 o
 -10   4  12      121.97      147.80     40.77 o
  -9   4  12       16.14       36.22     18.92 o
  -8   4  12        2.54       -4.26     17.10 o
  -7   4  12        4.70       -4.50     18.15 o
  -6   4  12      713.93      840.17     64.16 o
  -5   4  12     1201.44     1048.66     64.04 o
  -4   4  12        7.79       -1.75     26.92 o
  -3   4  12      174.98      269.11     30.01 o
  -2   4  12     1075.76     1023.81     38.38 o
  -1   4  12     1289.17     1344.18    104.27 o
   0   4  12      356.39      411.66     33.06 o
   1   4  12      996.82     1062.82     58.08 o
   2   4  12      517.71      583.59     42.48 o
   3   4  12     3091.03     3103.79     95.67 o
   4   4  12      178.02      194.23     23.89 o
   5   4  12     5493.33     5407.07    168.82 o
   6   4  12      199.50      218.48     38.19 o
   7   4  12        0.61        7.66     26.88 o
   8   4  12     1197.42     1373.53     99.56 o
   9   4  12       39.77       51.06     32.00 o
  10   4  12       18.04       27.84     32.69 o
  11   4  12       50.15       19.79     51.27 o
  12   4  12        3.84      -15.46     32.74 o
  13   4  12        1.75       39.09     58.26 o
 -14   5  12      104.15      103.90     39.19 o
 -13   5  12        2.33       19.48     22.44 o
 -12   5  12       99.28      102.12     28.29 o
 -11   5  12        9.22       23.82     24.23 o
 -10   5  12       10.96        4.64     21.61 o
  -9   5  12        2.17       16.87     21.73 o
  -8   5  12       16.47        0.77     24.25 o
  -7   5  12        0.25        1.52     33.09 o
  -6   5  12       64.76       82.68     41.99 o
  -5   5  12        7.15       38.49     35.90 o
  -4   5  12        7.93       -3.50     36.13 o
  -3   5  12      981.26      946.66     55.31 o
  -2   5  12      735.80      803.70     46.23 o
  -1   5  12      717.83      735.66     50.57 o
   0   5  12      944.73      858.72     52.08 o
   1   5  12     2355.92     2440.93    111.25 o
   2   5  12      788.96      886.22     58.70 o
   3   5  12      136.87      179.16     46.20 o
   4   5  12       17.99       22.32     23.01 o
   5   5  12       11.24       31.97     24.73 o
   6   5  12        1.12        3.48     22.37 o
   7   5  12        0.00       -3.12     48.52 o
   8   5  12      222.81      210.05     69.46 o
   9   5  12       91.79      120.33     62.83 o
  10   5  12        9.30       30.42     52.33 o
  11   5  12       31.48      102.45     61.46 o
  12   5  12      343.94      275.42     80.34 o
 -11   6  12        0.75       -8.06     42.14 o
 -10   6  12       17.90       44.57     44.11 o
  -9   6  12        1.49       53.32     44.57 o
  -8   6  12       42.11      -32.10     37.65 o
  -7   6  12       23.66       48.15     45.64 o
  -6   6  12       28.25        3.04     39.40 o
  -5   6  12      190.32      117.38     52.95 o
  -4   6  12       83.41      129.21     41.37 o
  -3   6  12      636.18      764.37     65.97 o
  -2   6  12       48.09       54.66     28.08 o
  -1   6  12        0.07       34.63     21.93 o
   0   6  12      491.37      670.25     49.22 o
   1   6  12      503.22      532.70     45.36 o
   2   6  12      127.46      124.53     42.03 o
   3   6  12      644.15      601.33     64.76 o
   4   6  12      260.31      313.68     50.01 o
   5   6  12      280.57      283.74     74.06 o
   6   6  12       37.01       24.57     57.05 o
   7   6  12      107.51      169.63     73.78 o
   8   6  12      239.07      309.48     91.60 o
   9   6  12       19.11       -5.93     63.51 o
  -7   7  12        8.73      -42.14     44.80 o
  -6   7  12        4.30        8.25     42.69 o
  -5   7  12       26.92       44.98     45.64 o
  -4   7  12        3.01      -13.00     41.98 o
  -3   7  12        0.52       -2.24     30.61 o
  -2   7  12        3.98       19.90     32.52 o
  -1   7  12       12.80       26.18     24.43 o
   0   7  12        8.66       11.44     24.74 o
   1   7  12       12.92       18.29     25.00 o
   2   7  12       88.56      113.44     28.12 o
   3   7  12       16.08       -0.77     38.19 o
   4   7  12       45.74       58.47     41.80 o
   5   7  12      246.70      180.91     79.96 o
 -18   0  13        2.13       20.61     49.51 o
 -16   0  13        0.31       13.77     38.94 o
 -14   0  13      205.83      247.33     54.09 o
 -12   0  13      418.46      509.35     66.51 o
 -10   0  13        0.22        8.90     23.43 o
  -8   0  13      341.29      229.92     44.52 o
  -6   0  13       97.83      138.75     13.88 o
  -4   0  13     1563.86     1570.89     34.10 o
  -2   0  13     3261.42     3151.75     64.56 o
   0   0  13        0.26        9.54      6.11 o
   2   0  13      146.92      176.97     18.98 o
   4   0  13      197.84      226.21     32.38 o
   6   0  13     3498.76     3872.99     99.40 o
   8   0  13       51.74       42.56     14.55 o
  10   0  13        0.46       29.06     15.10 o
  12   0  13       38.05       21.53     26.93 o
  14   0  13      613.65      576.21     74.74 o
  16   0  13      130.20      165.98     57.05 o
 -18   1  13       55.06        4.43     36.14 o
 -17   1  13        0.61        0.38     31.19 o
 -16   1  13        5.30        4.45     30.40 o
 -15   1  13       22.83       10.86     34.34 o
 -14   1  13        9.17       34.47     23.90 o
 -13   1  13      192.52      166.78     28.32 o
 -12   1  13      240.43      285.53     38.02 o
 -11   1  13      438.72      470.25     26.80 o
 -10   1  13        2.81       -3.64     10.80 o
  -9   1  13      137.59       72.50     36.06 o
  -8   1  13       27.82       15.06      5.43 o
  -7   1  13      519.81      485.11     32.92 o
  -6   1  13       66.40       56.30      8.53 o
  -5   1  13     1623.67     1411.01     38.68 o
  -4   1  13      764.19      807.54     23.83 o
  -3   1  13     1478.39     1484.53     29.87 o
  -2   1  13      183.23      204.18      9.72 o
  -1   1  13     8248.79     8031.13    119.66 o
   0   1  13      145.87      157.91      8.13 o
   1   1  13     1478.65     1488.51     31.66 o
   2   1  13      487.13      459.65     13.86 o
   3   1  13     3163.23     3535.98     78.57 o
   4   1  13       80.60       59.80      9.60 o
   5   1  13        6.09       17.88      7.26 o
   6   1  13      574.33      622.51     26.40 o
   7   1  13        0.10       -7.03      7.03 o
   8   1  13       63.58       77.98     10.54 o
   9   1  13      141.82      132.80     12.11 o
  10   1  13      488.83      505.91     28.39 o
  11   1  13      127.43      125.93     19.74 o
  12   1  13       69.88       73.25     22.78 o
  13   1  13       13.05       -1.53     20.84 o
  14   1  13      271.06      311.51     40.53 o
  15   1  13      132.40      113.30     31.52 o
  16   1  13       51.63       52.40     31.22 o
 -18   2  13       32.88       56.21     73.93 o
 -17   2  13       98.19      153.88     73.25 o
 -16   2  13      147.45       49.52     58.42 o
 -15   2  13       47.56       23.27     51.11 o
 -14   2  13      173.33       46.33     55.38 o
 -13   2  13      207.78      245.73     69.15 o
 -12   2  13      240.47      203.14     23.91 o
 -11   2  13       60.57       53.97     16.14 o
 -10   2  13      160.56      216.31     19.10 o
  -9   2  13      913.07      857.60     38.98 o
  -8   2  13      154.03      121.66     15.80 o
  -7   2  13      214.64      159.91     18.57 o
  -6   2  13      771.07      772.54     38.92 o
  -5   2  13        7.56       28.61     11.27 o
  -4   2  13      322.07      323.87     22.57 o
  -3   2  13      749.27      879.00     32.56 o
  -2   2  13      362.05      419.08     18.56 o
  -1   2  13     6358.46     6192.64    115.62 o
   0   2  13      868.11      877.22     25.16 o
   1   2  13     1337.26     1274.06     33.00 o
   2   2  13     3829.18     4048.29     88.22 o
   3   2  13        1.37        0.81      7.71 o
   4   2  13      422.21      501.11     21.19 o
   5   2  13        0.79        7.56      8.79 o
   6   2  13      179.23      165.43     18.04 o
   7   2  13        0.08        2.37     10.58 o
   8   2  13       89.44       95.87     12.84 o
   9   2  13       10.21       26.40     10.65 o
  10   2  13      490.38      476.90     26.01 o
  11   2  13      219.62      275.17     39.52 o
  12   2  13      470.43      562.95     49.19 o
  13   2  13        1.03       -1.95     21.95 o
  14   2  13        3.80      -15.65     23.73 o
  15   2  13       76.91       48.60     37.12 o
 -17   3  13       26.36       38.71     65.79 o
 -16   3  13        3.23        9.20     53.39 o
 -15   3  13       10.87      -49.06     49.67 o
 -14   3  13      242.19      186.50     28.98 o
 -13   3  13       16.10       28.43     21.15 o
 -12   3  13      411.16      406.28     30.48 o
 -11   3  13      221.70      220.16     29.98 o
 -10   3  13      644.02      649.06     41.29 o
  -9   3  13      430.06      487.29     36.16 o
  -8   3  13       94.50       67.48     29.03 o
  -7   3  13      292.74      253.86     27.02 o
  -6   3  13        1.19        6.70     14.80 o
  -5   3  13     1396.77     1492.97     61.72 o
  -4   3  13        2.03       19.95     14.24 o
  -3   3  13      282.87      283.59     21.51 o
  -2   3  13       14.52       13.30      7.97 o
  -1   3  13       39.98       56.81     11.67 o
   0   3  13        4.03        8.25     11.02 o
   1   3  13       10.27        9.17     11.45 o
   2   3  13        0.06        2.56     12.23 o
   3   3  13     1416.60     1503.81     42.80 o
   4   3  13      579.07      659.20     29.30 o
   5   3  13       85.31      114.25     14.82 o
   6   3  13     2220.48     2143.01     61.63 o
   7   3  13      381.42      397.45     21.76 o
   8   3  13      199.10      255.09     19.54 o
   9   3  13      179.70      225.02     21.23 o
  10   3  13       22.73       62.05     17.96 o
  11   3  13      196.98      214.52     30.73 o
  12   3  13      330.94      300.40     74.14 o
  13   3  13        0.20       18.10     25.25 o
  14   3  13        1.91        3.85     41.41 o
 -16   4  13      165.52      157.46     80.03 o
 -15   4  13        1.14       26.41     26.52 o
 -14   4  13      345.43      461.71     51.35 o
 -13   4  13      150.39      165.84     25.32 o
 -12   4  13        7.71        9.41     18.61 o
 -11   4  13       47.76       75.27     43.36 o
 -10   4  13        2.67       -7.81     17.33 o
  -9   4  13      139.71      186.95     28.32 o
  -8   4  13      237.84      267.13     31.81 o
  -7   4  13      813.65      811.46     52.72 o
  -6   4  13      106.11       92.00     28.62 o
  -5   4  13       61.61       20.79     20.78 o
  -4   4  13     1132.72     1057.06    101.33 o
  -3   4  13      113.16      108.33     23.51 o
  -2   4  13      134.40      118.12     31.58 o
  -1   4  13      827.69      773.83     44.99 o
   0   4  13       27.05       42.55     17.81 o
   1   4  13       34.22       29.51     19.09 o
   2   4  13      113.15      125.08     37.02 o
   3   4  13       56.47       75.96     21.96 o
   4   4  13     2452.49     2598.71     94.91 o
   5   4  13     1278.93     1280.43     48.56 o
   6   4  13      805.94      817.25     62.47 o
   7   4  13       39.89       34.89     19.94 o
   8   4  13      312.98      333.74     53.20 o
   9   4  13       16.18       44.44     33.92 o
  10   4  13        5.46       33.83     19.68 o
  11   4  13       19.74        2.15     31.98 o
  12   4  13      159.85       68.26     39.40 o
  13   4  13        7.46       31.87     57.73 o
 -14   5  13       30.26       81.90     45.60 o
 -13   5  13       32.00       50.77     24.55 o
 -12   5  13       29.61       13.42     23.42 o
 -11   5  13       12.13       34.47     24.74 o
 -10   5  13       11.35       -0.50     22.75 o
  -9   5  13      128.29      169.82     40.40 o
  -8   5  13       19.91       15.18     25.24 o
  -7   5  13        0.06       24.81     19.97 o
  -6   5  13       91.54       23.20     31.64 o
  -5   5  13       21.24       71.57     40.16 o
  -4   5  13     1722.32     2076.94    124.66 o
  -3   5  13      803.28      879.55     45.62 o
  -2   5  13      478.88      590.23     49.84 o
  -1   5  13     1526.80     1578.70     66.51 o
   0   5  13      139.06      215.97     32.94 o
   1   5  13      140.11      151.58     26.15 o
   2   5  13     1828.46     1996.65     89.43 o
   3   5  13      127.93       84.51     25.85 o
   4   5  13      174.56      179.26     42.79 o
   5   5  13        4.06       19.06     25.33 o
   6   5  13        1.91       39.69     59.52 o
   7   5  13        1.36        7.16     25.59 o
   8   5  13       32.51       51.42     55.98 o
   9   5  13       59.77       60.93     57.96 o
  10   5  13       93.25       72.49     60.47 o
  11   5  13        4.42      -25.56     50.96 o
 -11   6  13       23.02      149.99     53.93 o
 -10   6  13      178.32      210.18     59.94 o
  -9   6  13        0.18       16.96     43.20 o
  -8   6  13      309.60      258.60     68.32 o
  -7   6  13      117.43       13.77     41.91 o
  -6   6  13       16.15        0.08     36.20 o
  -5   6  13      678.46      755.70     83.65 o
  -4   6  13       99.82       36.56     38.35 o
  -3   6  13      517.29      544.80     51.51 o
  -2   6  13       95.38       62.98     22.76 o
  -1   6  13       57.00       72.86     24.16 o
   0   6  13      105.67       78.02     26.18 o
   1   6  13      308.63      247.93     34.21 o
   2   6  13      864.42      786.19     53.67 o
   3   6  13        8.69       18.46     32.98 o
   4   6  13       50.22       36.19     32.31 o
   5   6  13       17.54       19.49     31.33 o
   6   6  13      553.20      794.12    131.50 o
   7   6  13       41.17       -7.68     56.28 o
   8   6  13        0.28       -7.53     57.58 o
   9   6  13        0.14      -33.09     53.32 o
  -7   7  13      144.71       74.39     57.43 o
  -6   7  13       25.26       24.37     45.21 o
  -5   7  13       48.00       65.22     44.33 o
  -4   7  13       44.33       66.34     46.96 o
  -3   7  13        0.02       26.48     33.28 o
  -2   7  13        2.59        6.85     31.36 o
  -1   7  13       46.67       37.73     25.79 o
   0   7  13       24.99       11.39     26.01 o
   1   7  13       55.14       87.64     28.99 o
   2   7  13       65.84       48.06     27.82 o
   3   7  13       13.03       -1.88     37.15 o
   4   7  13      320.36      320.40     56.15 o
   5   7  13       16.06       33.09     67.08 o
 -18   0  14       33.86       98.42     55.75 o
 -16   0  14      170.42      182.88     59.11 o
 -14   0  14      212.14      213.02     53.86 o
 -12   0  14      206.81      148.66     44.35 o
 -10   0  14      273.80      372.92     55.55 o
  -8   0  14      226.83      333.17     31.39 o
  -6   0  14     6078.53     6033.18    220.34 o
  -4   0  14     2391.29     2295.43     52.33 o
  -2   0  14     1085.14     1147.87     31.28 o
   0   0  14     1295.64     1361.41     37.85 o
   2   0  14        0.15        4.70      6.27 o
   4   0  14     1323.11     1568.43     44.33 o
   6   0  14     1065.14     1082.88     29.10 o
   8   0  14      220.69      220.01     85.17 o
  10   0  14       35.00       46.02     17.37 o
  12   0  14      137.72      142.48     38.72 o
  14   0  14       23.89       43.13     36.51 o
  16   0  14      115.94       13.92     45.56 o
 -18   1  14       63.68      -30.09     35.28 o
 -17   1  14      507.59      409.07     62.10 o
 -16   1  14      362.22      431.92     53.20 o
 -15   1  14        1.90       -6.16     25.99 o
 -14   1  14        9.17       11.16     44.91 o
 -13   1  14       18.43        7.78     20.15 o
 -12   1  14       75.62      111.97     17.44 o
 -11   1  14      389.10      369.40     41.00 o
 -10   1  14       78.89       92.81     12.36 o
  -9   1  14      199.22      220.48     51.51 o
  -8   1  14        0.24        1.25      8.68 o
  -7   1  14      408.86      368.70     21.11 o
  -6   1  14       21.12        9.32      4.78 o
  -5   1  14      847.87      734.31     19.10 o
  -4   1  14     3403.48     3697.12     67.14 o
  -3   1  14     1714.69     1803.24     35.39 o
  -2   1  14     2754.65     2668.49     49.03 o
  -1   1  14      988.59     1013.80     23.01 o
   0   1  14      111.61      150.22      8.99 o
   1   1  14     1164.46     1199.88     26.03 o
   2   1  14     1976.26     1926.43     35.62 o
   3   1  14     2536.60     2588.89     53.56 o
   4   1  14       14.23       29.77      7.38 o
   5   1  14      219.86      280.14     15.90 o
   6   1  14        4.51        7.02      8.54 o
   7   1  14      157.43      145.22     13.01 o
   8   1  14      321.07      353.86     30.58 o
   9   1  14      484.63      516.50     22.38 o
  10   1  14       45.47       32.93     12.28 o
  11   1  14       83.66       73.61     22.81 o
  12   1  14      148.24      119.41     41.65 o
  13   1  14       21.71        2.26     23.46 o
  14   1  14      146.62      157.68     33.70 o
  15   1  14      200.14      172.97     36.36 o
  16   1  14       71.48       52.34     31.74 o
 -18   2  14       48.46      128.24     76.44 o
 -17   2  14       17.75       35.29     61.38 o
 -16   2  14        8.99        5.48     56.51 o
 -15   2  14       28.57       42.29     49.29 o
 -14   2  14        8.92        0.68     46.17 o
 -13   2  14      620.95      634.04    102.68 o
 -12   2  14       10.16       30.67     15.53 o
 -11   2  14       40.24       26.78     10.55 o
 -10   2  14       22.44       19.59     16.00 o
  -9   2  14      347.37      331.48     26.64 o
  -8   2  14      476.83      409.97     27.31 o
  -7   2  14      413.41      422.17     25.86 o
  -6   2  14      179.22      192.19     21.82 o
  -5   2  14       62.76       28.40     11.37 o
  -4   2  14      151.47      174.56     21.08 o
  -3   2  14     2032.86     2107.05     46.61 o
  -2   2  14     2490.25     2558.60     58.00 o
  -1   2  14      565.30      558.11     22.77 o
   0   2  14     4576.71     4799.39     93.89 o
   1   2  14      957.56      927.34     32.58 o
   2   2  14     2093.56     2045.07     47.02 o
   3   2  14      477.27      551.62     22.23 o
   4   2  14      276.07      250.84     19.94 o
   5   2  14      102.47      142.64     21.76 o
   6   2  14      322.95      394.42     21.63 o
   7   2  14      186.88      174.93     15.28 o
   8   2  14      466.35      646.46     35.76 o
   9   2  14      355.78      325.95     20.45 o
  10   2  14        1.26       31.45     11.69 o
  11   2  14      652.32      736.69     38.40 o
  12   2  14       36.24       36.93     16.14 o
  13   2  14        5.27      -15.29     21.57 o
  14   2  14       30.32       -1.89     23.97 o
  15   2  14        0.13       11.97     34.38 o
 -17   3  14       19.77       43.43     67.08 o
 -16   3  14        5.83       11.64     57.50 o
 -15   3  14      307.89      171.79     74.03 o
 -14   3  14       90.97       91.19     23.56 o
 -13   3  14      400.80      365.55     64.68 o
 -12   3  14       62.80       87.39     17.22 o
 -11   3  14     1123.56     1152.40     80.61 o
 -10   3  14       53.33       53.48     19.18 o
  -9   3  14     1471.02     1582.27     66.94 o
  -8   3  14     1181.31     1108.35     52.86 o
  -7   3  14     1158.25     1120.40     53.27 o
  -6   3  14       36.92       37.48     16.00 o
  -5   3  14     2468.92     2274.02     74.01 o
  -4   3  14        8.86       15.73     11.67 o
  -3   3  14      729.69      828.13     49.55 o
  -2   3  14     1030.27      951.02     26.58 o
  -1   3  14        4.26       18.51     20.52 o
   0   3  14      444.15      507.52     29.82 o
   1   3  14       18.28        9.09     11.95 o
   2   3  14       67.49      119.57     17.58 o
   3   3  14     1011.48      912.00     35.14 o
   4   3  14      829.61      811.36     37.62 o
   5   3  14      288.20      320.90     21.71 o
   6   3  14        0.07       18.86     11.94 o
   7   3  14      729.78      768.10     38.42 o
   8   3  14      401.60      414.30     27.14 o
   9   3  14      257.31      249.39     22.04 o
  10   3  14      107.09      101.74     31.01 o
  11   3  14      214.89      275.06     51.26 o
  12   3  14      451.26      460.34     44.30 o
  13   3  14      401.85      445.40     58.47 o
  14   3  14       57.26       30.73     29.18 o
 -15   4  14      323.32      394.68     46.60 o
 -14   4  14        6.11       50.02     28.21 o
 -13   4  14      144.37      163.43     58.25 o
 -12   4  14        7.30       16.95     18.57 o
 -11   4  14       57.10       53.29     19.89 o
 -10   4  14      242.02      301.72     32.63 o
  -9   4  14      695.12      838.78     54.28 o
  -8   4  14      341.04      350.50     35.57 o
  -7   4  14      108.97      163.22     26.84 o
  -6   4  14      538.56      646.94     45.98 o
  -5   4  14      797.91      764.05     79.84 o
  -4   4  14     6403.85     6630.86    217.72 o
  -3   4  14     3061.12     2973.64    114.74 o
  -2   4  14      376.66      401.68     27.26 o
  -1   4  14        0.03      -10.68     15.45 o
   0   4  14       18.65       45.17     18.38 o
   1   4  14        1.98       10.27     16.71 o
   2   4  14     1182.10     1114.23    100.71 o
   3   4  14       19.16       45.92     21.34 o
   4   4  14     3334.66     3327.41    154.49 o
   5   4  14      652.40      753.44     40.07 o
   6   4  14      207.67      200.64     29.60 o
   7   4  14      137.04      113.38     40.15 o
   8   4  14      218.79      220.67     29.11 o
   9   4  14      235.27      288.31     32.05 o
  10   4  14       25.12       15.88     31.50 o
  11   4  14       57.39       45.64     22.19 o
  12   4  14       42.08       84.57     39.70 o
  13   4  14       36.57      -18.71     57.50 o
 -14   5  14        0.93       85.97     37.29 o
 -13   5  14       90.24      129.19     52.92 o
 -12   5  14       81.48       81.62     27.36 o
 -11   5  14      123.78      151.00     30.46 o
 -10   5  14       31.17       29.08     22.35 o
  -9   5  14       20.77       20.89     23.72 o
  -8   5  14       16.26       25.13     26.41 o
  -7   5  14        2.97       36.42     25.28 o
  -6   5  14      227.24      210.64     37.98 o
  -5   5  14       66.00       28.68     36.59 o
  -4   5  14       51.03       39.65     30.90 o
  -3   5  14      174.84      222.04     36.73 o
  -2   5  14     4468.99     4800.39    145.59 o
  -1   5  14      343.67      344.42     44.69 o
   0   5  14     8557.29     8460.76    238.83 o
   1   5  14      325.18      312.24     45.41 o
   2   5  14      113.13       95.57     26.39 o
   3   5  14      546.84      476.98     43.62 o
   4   5  14      236.25      257.56     63.37 o
   5   5  14        0.86       -9.11     26.11 o
   6   5  14       52.62       68.89     45.87 o
   7   5  14        6.44       20.70     27.18 o
   8   5  14       59.90       47.08     54.99 o
   9   5  14        8.11       11.18     51.80 o
  10   5  14       67.38       37.73     57.50 o
  11   5  14       95.02      122.69     65.87 o
 -11   6  14      117.96       87.48     50.28 o
 -10   6  14      140.85      103.15     50.13 o
  -9   6  14        0.00       30.96     44.42 o
  -8   6  14       14.77       14.53     39.40 o
  -7   6  14       76.35       98.08     66.29 o
  -6   6  14       21.99       16.96     40.92 o
  -5   6  14      226.49      216.82     49.98 o
  -4   6  14      683.61      677.31     79.15 o
  -3   6  14       62.99       76.56     30.87 o
  -2   6  14      339.59      321.52     34.55 o
  -1   6  14      303.03      336.56     36.58 o
   0   6  14      330.74      291.34     36.81 o
   1   6  14        0.36        9.78     22.17 o
   2   6  14     1111.34     1131.79     85.81 o
   3   6  14       52.20       31.65     32.79 o
   4   6  14       51.58       55.00     35.47 o
   5   6  14        0.21        2.48     32.30 o
   6   6  14       85.84       47.24     35.88 o
   7   6  14       88.78      126.88     71.80 o
   8   6  14       59.87       44.34     65.26 o
  -7   7  14       34.63       -4.15     41.35 o
  -6   7  14      237.35      199.55     60.23 o
  -5   7  14        0.75      -13.05     37.61 o
  -4   7  14      168.44      180.58     51.89 o
  -3   7  14       11.66       18.82     33.33 o
  -2   7  14       98.96       16.15     31.70 o
  -1   7  14        3.03       15.00     25.13 o
   0   7  14       64.73       27.48     26.20 o
   1   7  14       69.45       43.17     27.87 o
   2   7  14       18.01       -8.68     26.51 o
   3   7  14      129.95      137.62     47.64 o
   4   7  14      160.90       49.29    141.53 o
 -18   0  15       46.81       79.33     59.48 o
 -16   0  15      367.92      305.87     72.44 o
 -14   0  15       36.80      -10.34     35.06 o
 -12   0  15       26.16      -15.59     29.21 o
 -10   0  15        0.47        9.66     29.05 o
  -8   0  15     4551.01     4615.89    197.77 o
  -6   0  15      254.07      368.77     28.03 o
  -4   0  15     2351.15     2361.37     54.42 o
  -2   0  15      124.93      166.15     17.94 o
   0   0  15        7.25       39.74      8.84 o
   2   0  15     1588.18     1568.96     51.27 o
   4   0  15      471.58      499.12     27.77 o
   6   0  15      327.48      345.83     15.72 o
   8   0  15      590.50      582.07     41.03 o
  10   0  15       28.55       22.29     15.94 o
  12   0  15       17.02       59.02     33.39 o
  14   0  15      391.99      310.06     59.58 o
 -18   1  15       12.75      -10.11     37.16 o
 -17   1  15      489.02      573.22     66.23 o
 -16   1  15      528.45      437.07     55.69 o
 -15   1  15      199.35      189.93     61.89 o
 -14   1  15        8.53      -23.43     23.43 o
 -13   1  15       13.60       16.70     22.65 o
 -12   1  15      596.40      689.10     52.15 o
 -11   1  15        2.39        0.32     11.64 o
 -10   1  15      173.08      160.66     15.91 o
  -9   1  15        6.90       10.07      8.39 o
  -8   1  15       39.98       48.14      5.25 o
  -7   1  15      128.72      185.76      9.25 o
  -6   1  15      220.08      212.26     11.67 o
  -5   1  15      167.40      147.41      8.76 o
  -4   1  15     1208.32     1283.46     28.63 o
  -3   1  15     4798.35     4890.34     83.91 o
  -2   1  15     1142.57     1049.74     37.93 o
  -1   1  15      162.07      200.45     10.24 o
   0   1  15       26.16       23.87      6.15 o
   1   1  15       34.73       69.87      7.51 o
   2   1  15     1022.72     1012.29     22.76 o
   3   1  15     1618.22     1469.67     29.65 o
   4   1  15       96.14      124.95     12.39 o
   5   1  15       87.26      109.10     12.39 o
   6   1  15       90.15       82.90     10.62 o
   7   1  15       15.57        9.53      8.58 o
   8   1  15       21.25       22.34      9.65 o
   9   1  15       12.55        4.27     12.71 o
  10   1  15      108.48      119.94     14.34 o
  11   1  15       19.35       13.46     36.24 o
  12   1  15       36.87       21.75     19.79 o
  13   1  15      103.39       77.20     26.36 o
  14   1  15       13.83      -21.77     29.70 o
  15   1  15        3.88       13.95     26.75 o
 -18   2  15       92.25       49.82     76.44 o
 -17   2  15        6.94       40.54     63.81 o
 -16   2  15        0.17       69.14     65.79 o
 -15   2  15       35.75       14.76     49.21 o
 -14   2  15      257.44      199.25     65.58 o
 -13   2  15      524.21      679.25    105.25 o
 -12   2  15     1036.08     1171.25    120.18 o
 -11   2  15      123.03       97.65     16.18 o
 -10   2  15       96.73      117.60     15.85 o
  -9   2  15       33.11       21.30     11.59 o
  -8   2  15       97.56      112.09     15.68 o
  -7   2  15        2.56        2.87      9.96 o
  -6   2  15       38.29       10.54     10.34 o
  -5   2  15      236.17      254.31     28.09 o
  -4   2  15      385.16      387.18     16.10 o
  -3   2  15     2783.03     2667.01     57.10 o
  -2   2  15     3203.18     3430.19     74.88 o
  -1   2  15     1719.67     1821.30     49.65 o
   0   2  15       71.58       68.01     12.43 o
   1   2  15     5568.12     5516.37    100.69 o
   2   2  15       74.81       89.16     10.52 o
   3   2  15       80.86       68.80     16.08 o
   4   2  15      101.74       74.02     15.39 o
   5   2  15        4.47        1.83      8.25 o
   6   2  15        0.13       12.07      9.17 o
   7   2  15       53.33       33.49     10.71 o
   8   2  15      148.61      126.63     19.99 o
   9   2  15      555.70      533.02     33.22 o
  10   2  15     1032.12     1115.84     44.56 o
  11   2  15       95.38       60.64     19.94 o
  12   2  15      173.33      144.33     20.97 o
  13   2  15       46.81       53.96     57.16 o
  14   2  15       26.63       22.42     26.32 o
  15   2  15        6.98       -6.21     49.78 o
 -17   3  15        0.97       -2.28     57.88 o
 -16   3  15        1.50      -40.01     51.26 o
 -15   3  15      373.34      410.34     97.77 o
 -14   3  15        0.39        7.52     19.12 o
 -13   3  15       30.05       -0.06     19.84 o
 -12   3  15      599.10      673.91     73.36 o
 -11   3  15       15.56        4.18     13.75 o
 -10   3  15     1779.62     1804.82     72.33 o
  -9   3  15      303.24      273.99     27.80 o
  -8   3  15     1235.51     1290.45     58.22 o
  -7   3  15      653.44      642.03     42.12 o
  -6   3  15     1772.68     1643.23     70.62 o
  -5   3  15      487.44      478.97     32.09 o
  -4   3  15       59.44       74.54     21.83 o
  -3   3  15     1744.86     1828.26     50.78 o
  -2   3  15        0.05        0.57      7.71 o
  -1   3  15       41.34       59.30     13.99 o
   0   3  15        1.51        3.07     11.52 o
   1   3  15      152.73      159.86     24.63 o
   2   3  15       52.08       81.23     19.76 o
   3   3  15     1398.86     1273.63     70.79 o
   4   3  15       32.05       16.85     12.49 o
   5   3  15      151.04      150.42     16.65 o
   6   3  15        4.71       18.03     12.17 o
   7   3  15       40.61       37.58     13.02 o
   8   3  15      306.00      312.55     24.30 o
   9   3  15      138.07      140.88     19.11 o
  10   3  15        5.00       19.35     22.65 o
  11   3  15        0.00       -0.52     17.99 o
  12   3  15      151.07      171.08     40.32 o
  13   3  15      858.51     1006.68     67.93 o
  14   3  15       24.43       21.44     27.49 o
 -15   4  15      266.41      181.75     83.15 o
 -14   4  15       57.18       78.53     29.83 o
 -13   4  15       60.99       80.72     20.65 o
 -12   4  15      212.87      182.57     26.87 o
 -11   4  15       22.44       41.56     31.89 o
 -10   4  15      424.16      378.26     53.54 o
  -9   4  15       39.70       43.05     21.12 o
  -8   4  15      317.36      314.92     34.04 o
  -7   4  15      405.36      484.22     40.91 o
  -6   4  15     3197.18     3330.51    116.92 o
  -5   4  15       60.82       48.98     24.83 o
  -4   4  15      696.33      762.13     34.48 o
  -3   4  15      888.31      982.19     35.43 o
  -2   4  15      277.28      307.13     37.33 o
  -1   4  15      642.89      744.85     40.48 o
   0   4  15      113.90      112.81     19.34 o
   1   4  15      639.94      612.80     43.23 o
   2   4  15        6.37        6.79     15.04 o
   3   4  15     1151.23     1087.34     50.03 o
   4   4  15      897.45      870.42     55.31 o
   5   4  15       34.10       45.25     15.88 o
   6   4  15      242.36      254.54     25.08 o
   7   4  15      431.94      438.73     31.46 o
   8   4  15       45.31       46.02     20.73 o
   9   4  15      147.45      186.13     28.04 o
  10   4  15       37.37       53.88     22.18 o
  11   4  15        1.74        7.27     20.82 o
  12   4  15       19.16       12.80     22.04 o
  13   4  15       51.90       38.87     61.31 o
 -14   5  15      156.42      215.49     44.46 o
 -13   5  15        0.86       23.52     22.69 o
 -12   5  15      116.05      114.26     28.63 o
 -11   5  15       17.61       43.06     24.81 o
 -10   5  15       45.62      106.40     27.53 o
  -9   5  15       48.96       50.58     24.34 o
  -8   5  15       35.55       31.60     29.09 o
  -7   5  15        0.76       34.71     41.57 o
  -6   5  15       46.68       42.10     34.84 o
  -5   5  15       53.44       19.43     23.05 o
  -4   5  15       18.10       -1.67     25.99 o
  -3   5  15      230.00      230.57     26.91 o
  -2   5  15      935.68     1051.57     57.65 o
  -1   5  15       31.48       14.48     20.37 o
   0   5  15       22.13       48.66     23.00 o
   1   5  15       88.94      105.33     30.87 o
   2   5  15       37.29       14.41     20.91 o
   3   5  15       41.30       35.91     23.33 o
   4   5  15       51.51       12.69     27.17 o
   5   5  15        0.20       -6.59     32.86 o
   6   5  15       54.16       60.14     34.30 o
   7   5  15       45.26       67.69     30.28 o
   8   5  15       37.65        1.92     30.95 o
   9   5  15        0.02       31.26     57.35 o
  10   5  15       51.48       10.42     54.00 o
  11   5  15       30.01       19.70     59.25 o
 -11   6  15       16.57       86.25     46.85 o
 -10   6  15      235.37      329.56     69.91 o
  -9   6  15      138.13      252.17     65.11 o
  -8   6  15       29.55       41.83     41.22 o
  -7   6  15        1.79       89.22     48.98 o
  -6   6  15       27.18       44.90     38.21 o
  -5   6  15      116.93       98.65     60.82 o
  -4   6  15      395.17      367.16     43.77 o
  -3   6  15       26.07       61.86     34.34 o
  -2   6  15      278.10      266.90     56.84 o
  -1   6  15      152.59      166.85     29.93 o
   0   6  15        8.68       21.52     25.29 o
   1   6  15       63.62      122.42     29.28 o
   2   6  15       54.43       60.04     24.85 o
   3   6  15      667.78      762.14     73.06 o
   4   6  15       20.69       54.04     35.30 o
   5   6  15       23.26       14.47     49.02 o
   6   6  15        0.01        3.97     56.62 o
   7   6  15        9.22       91.65     62.67 o
   8   6  15        1.02      -49.89     49.89 o
  -6   7  15      794.57      874.91    100.39 o
  -5   7  15       54.17      119.24     51.22 o
  -4   7  15        8.17       34.96     42.15 o
  -3   7  15        0.92        1.79     32.70 o
  -2   7  15        4.22       37.11     33.90 o
  -1   7  15       39.52       45.84     30.36 o
   0   7  15        0.20       11.63     26.60 o
   1   7  15        6.41       -2.60     25.48 o
   2   7  15       11.47       57.02     29.99 o
   3   7  15       57.01       36.87     40.22 o
 -18   0  16      187.83      198.62     70.59 o
 -16   0  16      238.64      276.54     70.37 o
 -14   0  16       13.86       25.78     39.25 o
 -12   0  16      952.08     1075.38    107.53 o
 -10   0  16      768.65      837.30     88.41 o
  -8   0  16     3180.13     3607.22    142.53 o
  -6   0  16     3089.29     3166.57    109.17 o
  -4   0  16      346.74      432.95     26.64 o
  -2   0  16       74.10       56.35      8.43 o
   0   0  16      153.43      140.28     11.81 o
   2   0  16        7.80       18.41     11.45 o
   4   0  16      931.46      855.18     30.29 o
   6   0  16     1344.59     1442.62     37.62 o
   8   0  16        0.79       19.59     14.74 o
  10   0  16      300.82      273.51     45.73 o
  12   0  16      146.47      114.03     35.91 o
  14   0  16      822.58      887.67     98.96 o
 -18   1  16       23.76       22.29     38.48 o
 -17   1  16       29.17       83.76     48.03 o
 -16   1  16      976.15      984.40     81.43 o
 -15   1  16        0.66      -24.94     27.70 o
 -14   1  16       49.28       20.49     31.03 o
 -13   1  16       26.28       70.85     26.89 o
 -12   1  16     1056.01     1033.54     64.96 o
 -11   1  16        3.99      -11.94     18.10 o
 -10   1  16      771.84      845.07     34.78 o
  -9   1  16      830.10      935.80     35.37 o
  -8   1  16      202.57      199.38      9.49 o
  -7   1  16       11.62       13.88     11.34 o
  -6   1  16     1004.04      965.90     24.18 o
  -5   1  16     1373.26     1416.91     31.24 o
  -4   1  16      976.63     1067.26     25.70 o
  -3   1  16      662.55      712.83     21.27 o
  -2   1  16      476.05      519.73     15.87 o
  -1   1  16     2721.51     2741.75     49.53 o
   0   1  16     4342.07     4208.85     74.23 o
   1   1  16     1077.01     1270.01     29.56 o
   2   1  16      814.84      816.47     21.65 o
   3   1  16        1.24       26.71      5.70 o
   4   1  16       32.37       12.09      8.18 o
   5   1  16      100.06      142.34     12.43 o
   6   1  16       72.11      118.37     14.07 o
   7   1  16        5.87        8.53      8.74 o
   8   1  16       21.56       20.86      9.93 o
   9   1  16      176.54      202.19     15.54 o
  10   1  16       18.08        6.73     10.23 o
  11   1  16       47.39       37.09     23.43 o
  12   1  16        2.99      -13.88     18.95 o
  13   1  16       23.52       21.28     22.75 o
  14   1  16        0.83       16.40     24.45 o
  15   1  16        7.22      -21.70     24.96 o
 -17   2  16        3.71       -7.76     54.23 o
 -16   2  16       71.32      144.52     69.83 o
 -15   2  16       43.14      -49.67     49.67 o
 -14   2  16     1373.70     1647.72    173.91 o
 -13   2  16       14.19       55.22     50.43 o
 -12   2  16     1362.68     1361.54     70.51 o
 -11   2  16       30.12       37.58     11.21 o
 -10   2  16      144.58      131.78     21.35 o
  -9   2  16      224.64      259.10     30.62 o
  -8   2  16      324.32      338.17     34.35 o
  -7   2  16      235.86      209.22     19.08 o
  -6   2  16       27.80       37.60     12.94 o
  -5   2  16      323.39      240.09     19.52 o
  -4   2  16        6.93       12.92      7.07 o
  -3   2  16       87.17      144.94     11.69 o
  -2   2  16     2156.20     2114.72     56.26 o
  -1   2  16      242.58      291.03     16.54 o
   0   2  16        6.49       15.44      6.96 o
   1   2  16      247.58      288.04     14.60 o
   2   2  16      394.80      464.17     20.36 o
   3   2  16       36.56       53.12      9.34 o
   4   2  16      105.07       82.51     11.66 o
   5   2  16      816.37      818.17     31.63 o
   6   2  16       66.73       38.74     10.65 o
   7   2  16       54.11       53.87     11.98 o
   8   2  16        9.57       17.98     10.75 o
   9   2  16        9.28       12.59     11.11 o
  10   2  16      426.87      422.43     31.27 o
  11   2  16        1.62       27.69     16.15 o
  12   2  16        9.47        1.32     18.18 o
  13   2  16       70.25       45.27     40.20 o
  14   2  16      121.07      116.56     34.23 o
 -17   3  16        5.91       40.16     64.57 o
 -16   3  16        1.07       56.59     67.54 o
 -15   3  16       51.93      102.46     65.79 o
 -14   3  16        3.57       -4.22     18.46 o
 -13   3  16       46.44       13.80     55.68 o
 -12   3  16        3.37        6.37     13.23 o
 -11   3  16       26.22        1.66     13.42 o
 -10   3  16      285.25      222.43     24.28 o
  -9   3  16     2092.36     2272.35    101.51 o
  -8   3  16      129.90      127.18     43.07 o
  -7   3  16       70.53       45.39     20.41 o
  -6   3  16      614.02      503.51     36.76 o
  -5   3  16     2005.48     2426.85     78.41 o
  -4   3  16      145.27      232.77     24.69 o
  -3   3  16      225.02      301.48     17.76 o
  -2   3  16      417.53      457.71     21.68 o
  -1   3  16       34.92       22.80     12.05 o
   0   3  16      216.82      200.24     20.04 o
   1   3  16      160.78      153.22     18.86 o
   2   3  16       25.44       30.58     13.88 o
   3   3  16      118.16      142.44     15.62 o
   4   3  16      415.33      408.74     24.64 o
   5   3  16      427.36      447.77     26.05 o
   6   3  16      115.19       92.46     15.25 o
   7   3  16       34.84       42.02     14.25 o
   8   3  16      339.28      352.53     34.16 o
   9   3  16        3.34       31.42     18.17 o
  10   3  16       10.40       41.92     19.65 o
  11   3  16      149.62      197.07     44.62 o
  12   3  16      159.83      196.06     34.67 o
  13   3  16      342.93      405.13     58.66 o
  14   3  16      116.69      166.83     37.50 o
 -15   4  16      158.32       86.11     75.61 o
 -14   4  16       60.30       74.08     30.88 o
 -13   4  16      218.85      271.94     38.45 o
 -12   4  16       18.98       31.53     18.50 o
 -11   4  16       13.58       44.48     19.60 o
 -10   4  16       77.61       55.76     21.56 o
  -9   4  16       88.99       68.21     29.61 o
  -8   4  16      497.84      512.98     41.16 o
  -7   4  16      208.07      217.88     29.47 o
  -6   4  16      396.94      427.96     46.75 o
  -5   4  16     5021.07     5231.69    151.92 o
  -4   4  16     1007.88      987.02     43.97 o
  -3   4  16      461.67      505.93     27.63 o
  -2   4  16       16.98       15.17     14.67 o
  -1   4  16      279.87      289.61     28.17 o
   0   4  16       27.32       30.00     16.12 o
   1   4  16      238.13      234.58     24.58 o
   2   4  16      154.20      114.81     30.56 o
   3   4  16      111.67       89.50     23.19 o
   4   4  16       92.63      101.32     22.70 o
   5   4  16      101.80      109.43     22.91 o
   6   4  16      113.59      121.16     19.79 o
   7   4  16       15.59       43.66     22.01 o
   8   4  16        0.48       35.12     20.46 o
   9   4  16        1.48       30.80     20.82 o
  10   4  16        0.10       19.75     21.41 o
  11   4  16       15.92        4.28     35.72 o
  12   4  16       20.79       22.20     24.07 o
 -14   5  16      235.98      173.91     47.78 o
 -13   5  16        0.45        9.04     21.93 o
 -12   5  16      142.93      109.88     28.29 o
 -11   5  16        8.39       22.24     24.53 o
 -10   5  16      101.46      128.91     27.63 o
  -9   5  16      104.99      171.22     51.65 o
  -8   5  16       12.98       47.33     26.54 o
  -7   5  16       13.99       27.11     26.54 o
  -6   5  16        0.07      -11.17     45.86 o
  -5   5  16      118.69      107.97     30.15 o
  -4   5  16       39.68       29.96     17.14 o
  -3   5  16      460.66      419.71     31.31 o
  -2   5  16       34.03       17.39     20.11 o
  -1   5  16      795.70      777.79     51.41 o
   0   5  16      153.22      125.62     27.06 o
   1   5  16     1816.08     1838.11     82.29 o
   2   5  16     1369.98     1500.68     81.04 o
   3   5  16       31.84       41.17     22.20 o
   4   5  16      416.00      315.64     46.20 o
   5   5  16       18.88       31.47     29.37 o
   6   5  16      240.56      206.69     39.55 o
   7   5  16       54.85       32.48     49.52 o
   8   5  16       14.09       29.16     43.62 o
   9   5  16       44.82       18.46     30.87 o
  10   5  16        8.85      -17.34     48.37 o
 -11   6  16       12.00       64.57     42.67 o
 -10   6  16        2.09        8.82     40.46 o
  -9   6  16       16.99       37.80     42.75 o
  -8   6  16      101.54      177.84     56.06 o
  -7   6  16      368.44      526.14     84.53 o
  -6   6  16      133.66      139.52     44.99 o
  -5   6  16        3.26       23.54     36.33 o
  -4   6  16       59.27       75.70     30.17 o
  -3   6  16      801.21      744.19     75.06 o
  -2   6  16      841.50      937.26     89.09 o
  -1   6  16       23.04       44.43     24.17 o
   0   6  16       10.68        4.86     28.14 o
   1   6  16      299.83      227.15     41.80 o
   2   6  16       39.58       30.38     24.55 o
   3   6  16      456.29      499.71     61.93 o
   4   6  16       19.28       57.26     36.63 o
   5   6  16        8.62       14.03     40.16 o
   6   6  16        1.65        8.31     53.32 o
   7   6  16        7.96       25.98     41.22 o
   8   6  16       42.42       29.28     61.46 o
  -6   7  16       33.29        4.72     42.60 o
  -5   7  16       17.88       30.16     42.51 o
  -4   7  16      129.79      115.66     50.67 o
  -3   7  16       16.51        6.69     32.87 o
  -2   7  16        3.85      -14.03     32.33 o
  -1   7  16        4.82       33.50     26.48 o
   0   7  16        8.32       31.29     28.54 o
   1   7  16        1.05        0.94     26.72 o
   2   7  16        2.54       19.84     29.14 o
   3   7  16       36.64       38.73     42.41 o
 -18   0  17       81.91       67.39     61.84 o
 -16   0  17       91.06      178.83     65.04 o
 -14   0  17       14.51       -2.81     40.84 o
 -12   0  17       59.38      -12.40     32.56 o
 -10   0  17       47.74       72.34     36.36 o
  -8   0  17       63.43       30.62     16.64 o
  -6   0  17      602.43      655.49     38.51 o
  -4   0  17        5.63       -0.07      6.09 o
  -2   0  17      855.27      906.53     30.43 o
   0   0  17        0.41       -7.64      9.66 o
   2   0  17      106.55      112.05     17.81 o
   4   0  17        7.77       22.53      8.28 o
   6   0  17       36.96       56.12     10.14 o
   8   0  17      881.17     1028.33     98.88 o
  10   0  17       57.39       31.54     18.29 o
  12   0  17       43.53       77.13     35.22 o
  14   0  17      337.75      322.75     64.75 o
 -18   1  17       55.75      -17.72     75.83 o
 -17   1  17       13.17        7.08     57.39 o
 -16   1  17      337.90      333.09     51.46 o
 -15   1  17      451.16      410.13     53.56 o
 -14   1  17      152.49      142.44     38.99 o
 -13   1  17        2.02       13.81     26.24 o
 -12   1  17       43.38       73.10     26.80 o
 -11   1  17       85.50       60.74     24.39 o
 -10   1  17        0.34       24.55     16.74 o
  -9   1  17        1.17        8.62      9.70 o
  -8   1  17        9.83        8.10      5.36 o
  -7   1  17      181.58      256.30     13.43 o
  -6   1  17       93.06      111.51      9.50 o
  -5   1  17       82.77       80.71      8.88 o
  -4   1  17      223.84      234.27     13.04 o
  -3   1  17        2.04       42.43     10.07 o
  -2   1  17      856.76      900.23     20.74 o
  -1   1  17      239.54      236.48     12.55 o
   0   1  17       22.63       29.19      8.66 o
   1   1  17       76.98       60.18      8.43 o
   2   1  17      617.94      612.39     20.29 o
   3   1  17      653.57      605.23     17.23 o
   4   1  17      427.07      425.13     19.51 o
   5   1  17        1.40        3.92      7.18 o
   6   1  17      499.64      567.02     25.12 o
   7   1  17      755.72      752.99     32.32 o
   8   1  17       48.61       33.97     10.50 o
   9   1  17       78.82       60.89     11.45 o
  10   1  17       71.60       74.09     14.72 o
  11   1  17      164.23       97.70     52.87 o
  12   1  17       11.13        1.20     20.19 o
  13   1  17        4.83       29.80     23.52 o
  14   1  17       10.43       -3.04     23.99 o
  15   1  17       24.82       58.98     32.74 o
 -17   2  17        1.04      -44.57     56.21 o
 -16   2  17        0.35       37.65     57.20 o
 -15   2  17      158.37       86.57     62.91 o
 -14   2  17      312.65      318.81     36.75 o
 -13   2  17      419.77      554.05    101.05 o
 -12   2  17      527.67      372.09     79.15 o
 -11   2  17     1461.24     1582.61    101.54 o
 -10   2  17        7.27        6.42     14.71 o
  -9   2  17       18.04       11.01     11.22 o
  -8   2  17       34.09       27.53     13.17 o
  -7   2  17        0.16        9.38     10.58 o
  -6   2  17        3.73       -9.08      9.08 o
  -5   2  17        3.47        7.01      9.39 o
  -4   2  17      575.05      561.82     21.37 o
  -3   2  17      332.08      317.49     18.99 o
  -2   2  17        0.11       -5.35      8.08 o
  -1   2  17     3670.02     3744.22     82.00 o
   0   2  17        3.11       -1.39      7.59 o
   1   2  17        8.60       39.67      8.44 o
   2   2  17        0.56       -4.49      7.43 o
   3   2  17        9.48        8.25      7.94 o
   4   2  17       17.13       30.31      9.66 o
   5   2  17       17.53       20.50     10.69 o
   6   2  17      315.60      288.51     19.51 o
   7   2  17       81.32       95.23     19.21 o
   8   2  17      705.44      701.96     31.17 o
   9   2  17       93.10       88.65     24.62 o
  10   2  17      104.23      112.66     21.46 o
  11   2  17       19.26        9.26     21.52 o
  12   2  17       86.24       66.89     18.40 o
  13   2  17       22.17       27.32     24.96 o
  14   2  17       10.98       10.01     26.06 o
 -16   3  17       12.38        5.02     60.77 o
 -15   3  17       15.23        3.50     55.45 o
 -14   3  17       33.04       28.48     30.31 o
 -13   3  17       54.80       40.30     38.15 o
 -12   3  17       23.72       11.01     13.78 o
 -11   3  17        4.04        5.48     16.26 o
 -10   3  17        0.55       -2.80     18.29 o
  -9   3  17     1885.28     1942.40     79.28 o
  -8   3  17      763.30      743.37     44.86 o
  -7   3  17     4478.60     4623.09    150.23 o
  -6   3  17      190.33      161.18     22.31 o
  -5   3  17     1183.37     1209.15     59.73 o
  -4   3  17      112.46      136.98     13.34 o
  -3   3  17       16.31        7.14     10.02 o
  -2   3  17      238.31      264.21     17.43 o
  -1   3  17      580.06      481.18     43.61 o
   0   3  17        0.02        3.24     11.90 o
   1   3  17      123.26      129.82     20.65 o
   2   3  17        0.00        8.13     12.72 o
   3   3  17      160.76      229.26     19.73 o
   4   3  17       22.54       49.53     12.70 o
   5   3  17        1.75        2.79     13.85 o
   6   3  17       84.67       70.10     15.73 o
   7   3  17        0.00       21.44     13.73 o
   8   3  17      143.86      133.25     23.67 o
   9   3  17       52.25       69.66     20.09 o
  10   3  17        8.53       50.50     21.01 o
  11   3  17      744.32      808.88     53.01 o
  12   3  17      120.89      145.12     54.43 o
  13   3  17       33.87       17.14     27.73 o
 -15   4  17        0.00       -2.81     70.43 o
 -14   4  17       49.02       98.79     30.38 o
 -13   4  17       25.62       62.74     27.59 o
 -12   4  17       19.21       50.39     30.83 o
 -11   4  17       54.75       23.44     26.96 o
 -10   4  17       73.54       44.90     19.25 o
  -9   4  17       28.68       83.56     31.24 o
  -8   4  17      470.60      451.69     78.43 o
  -7   4  17      377.29      354.29     46.47 o
  -6   4  17       14.32       37.22     19.66 o
  -5   4  17      270.42      361.20     31.39 o
  -4   4  17      728.68      759.82     31.75 o
  -3   4  17     1102.28     1228.51     50.87 o
  -2   4  17        9.73       14.06     14.76 o
  -1   4  17       80.64       63.99     17.73 o
   0   4  17      105.85      106.94     20.84 o
   1   4  17       70.13       72.48     18.97 o
   2   4  17      102.48       70.17     19.04 o
   3   4  17       76.01       89.88     19.84 o
   4   4  17      116.77       99.99     22.71 o
   5   4  17       42.08       30.44     19.33 o
   6   4  17        0.36       10.60     20.32 o
   7   4  17        5.77       22.43     22.75 o
   8   4  17        5.29       28.59     20.78 o
   9   4  17       59.44       67.30     38.39 o
  10   4  17       17.79       48.98     22.29 o
  11   4  17       83.59      136.37     28.91 o
  12   4  17       15.01       35.45     28.85 o
 -13   5  17       15.27       55.90     23.48 o
 -12   5  17       40.35       40.81     24.20 o
 -11   5  17      254.43      359.78     48.08 o
 -10   5  17       21.91       46.44     22.81 o
  -9   5  17        1.02       20.47     24.84 o
  -8   5  17        1.43       16.40     24.02 o
  -7   5  17        0.03       25.91     48.03 o
  -6   5  17        7.80       20.34     23.04 o
  -5   5  17      175.08      151.63     32.03 o
  -4   5  17       22.69       13.44     19.71 o
  -3   5  17        1.35       14.12     16.83 o
  -2   5  17        6.58       14.21     17.82 o
  -1   5  17      187.64      174.58     36.66 o
   0   5  17       65.16       60.93     24.31 o
   1   5  17      608.23      594.16     47.15 o
   2   5  17      292.44      282.41     34.85 o
   3   5  17       23.53        6.35     21.82 o
   4   5  17      380.07      327.56     46.87 o
   5   5  17       24.89       18.18     52.33 o
   6   5  17       39.68       27.27     28.91 o
   7   5  17      278.20      344.30     80.65 o
   8   5  17      103.48      130.34     35.68 o
   9   5  17       12.36       18.61     29.42 o
  10   5  17       25.67      -45.48     45.48 o
 -10   6  17       30.42       18.63     37.88 o
  -9   6  17       26.71      128.39     51.34 o
  -8   6  17      169.24      146.59     52.03 o
  -7   6  17       36.69       -2.56     34.99 o
  -6   6  17       15.13       20.68     33.61 o
  -5   6  17      247.93      198.96     48.65 o
  -4   6  17       20.47       59.09     23.97 o
  -3   6  17      298.29      262.89     30.52 o
  -2   6  17      199.14      195.23     31.61 o
  -1   6  17      129.96       97.95     28.12 o
   0   6  17       44.46       28.31     24.25 o
   1   6  17        2.59       30.38     25.25 o
   2   6  17      107.26       64.39     33.43 o
   3   6  17        0.89       15.81     42.59 o
   4   6  17        5.72      -15.26     31.98 o
   5   6  17        9.20       20.00     35.08 o
   6   6  17        2.59      -10.68     33.15 o
   7   6  17       32.34       12.19     35.74 o
  -5   7  17       29.63       67.30     46.47 o
  -4   7  17        7.98      -12.05     38.07 o
  -3   7  17      130.41      122.87     56.97 o
  -2   7  17        6.43        1.48     33.90 o
  -1   7  17        0.46      -13.50     26.38 o
   0   7  17        0.72      -19.73     25.49 o
   1   7  17       58.99       41.88     29.08 o
   2   7  17       41.69      117.34     35.41 o
 -18   0  18        3.67      -52.25     52.25 o
 -16   0  18        0.17        0.00     47.92 o
 -14   0  18        0.77      -24.57     38.49 o
 -12   0  18        5.23        8.52     35.37 o
 -10   0  18      108.08      148.18     47.77 o
  -8   0  18     1530.28     1762.79     73.74 o
  -6   0  18     8041.33     8574.82    265.50 o
  -4   0  18      684.82      778.30     27.00 o
  -2   0  18       11.57       43.18     14.57 o
   0   0  18      335.39      412.84     42.77 o
   2   0  18      571.95      702.71     32.06 o
   4   0  18      667.50      630.33     32.39 o
   6   0  18       16.32       11.92      8.61 o
   8   0  18       21.18       19.35     15.39 o
  10   0  18        0.36       25.56     24.64 o
  12   0  18       77.14       61.54     33.54 o
  14   0  18        8.00        8.52     36.58 o
 -18   1  18       15.83       26.30     43.26 o
 -17   1  18      221.05      298.06     54.30 o
 -16   1  18       15.72       26.50     34.25 o
 -15   1  18       41.19        3.09     46.89 o
 -14   1  18      175.95      208.86     41.54 o
 -13   1  18       21.20       52.14     28.61 o
 -12   1  18        8.40       47.99     26.48 o
 -11   1  18      375.67      377.06     44.88 o
 -10   1  18      763.32      764.24     58.84 o
  -9   1  18        1.96       -1.06     15.06 o
  -8   1  18     1006.74     1084.68     46.37 o
  -7   1  18        7.72       10.38      6.59 o
  -6   1  18        0.18       -6.94      6.94 o
  -5   1  18       30.81       41.51      7.68 o
  -4   1  18        6.21       15.89      6.32 o
  -3   1  18      444.60      588.95     22.19 o
  -2   1  18      253.41      277.28     11.52 o
  -1   1  18      134.88      116.95      9.56 o
   0   1  18      372.36      414.30     18.06 o
   1   1  18      228.26      245.01     13.19 o
   2   1  18       31.91       38.08      7.14 o
   3   1  18        7.90       16.91      5.94 o
   4   1  18       34.85       36.20     10.73 o
   5   1  18      992.00      872.08     29.76 o
   6   1  18       29.22       21.44      9.37 o
   7   1  18        9.91       12.77      9.53 o
   8   1  18        0.11       -5.51      9.25 o
   9   1  18       39.75       38.81     11.06 o
  10   1  18      115.60       82.02     31.23 o
  11   1  18      252.77      252.95     34.97 o
  12   1  18      114.67      157.07     30.47 o
  13   1  18       75.27       85.93     28.53 o
  14   1  18        0.64      -21.73     23.71 o
 -17   2  18       90.29       59.25     71.35 o
 -16   2  18       19.25       24.34     58.11 o
 -15   2  18      179.37      104.61     33.71 o
 -14   2  18       88.33       57.37     27.58 o
 -13   2  18      200.09      211.34     30.81 o
 -12   2  18      943.83      984.65     55.16 o
 -11   2  18        9.96        0.49     15.86 o
 -10   2  18       98.05      163.29     17.66 o
  -9   2  18        6.65       11.74     12.45 o
  -8   2  18      135.83      102.45     15.49 o
  -7   2  18       10.66        5.53      8.83 o
  -6   2  18        1.33       -0.17      7.47 o
  -5   2  18       25.09        2.97      7.05 o
  -4   2  18      556.51      435.33     17.58 o
  -3   2  18      173.54      215.25     25.41 o
  -2   2  18       84.24      110.40     16.78 o
  -1   2  18      999.18     1078.27     33.64 o
   0   2  18      297.87      309.39     16.87 o
   1   2  18       65.98       64.31      8.87 o
   2   2  18      526.52      532.77     22.81 o
   3   2  18      237.54      251.30     24.40 o
   4   2  18       96.08       94.09     18.76 o
   5   2  18     1043.80     1028.48     35.83 o
   6   2  18       75.58       42.78     15.29 o
   7   2  18       82.96       86.36     16.29 o
   8   2  18     1408.72     1313.41     44.81 o
   9   2  18     1978.42     1974.02     77.77 o
  10   2  18       60.64       42.94     18.83 o
  11   2  18        0.00        0.86     30.35 o
  12   2  18       90.49       78.52     29.04 o
  13   2  18       22.19        6.68     25.24 o
  14   2  18        3.19      -25.17     25.17 o
 -16   3  18        7.68        2.36     59.55 o
 -15   3  18       48.38      175.25     76.14 o
 -14   3  18       97.46      111.85     24.77 o
 -13   3  18       90.24       32.24     34.80 o
 -12   3  18       32.82       32.50     15.44 o
 -11   3  18       40.17       51.16     18.67 o
 -10   3  18       13.10        3.83     14.36 o
  -9   3  18      398.24      449.51     34.43 o
  -8   3  18     1887.72     1939.77     84.77 o
  -7   3  18     2361.30     2480.42     90.59 o
  -6   3  18       69.12      105.30     22.00 o
  -5   3  18      267.92      246.76     19.21 o
  -4   3  18      325.50      312.85     22.04 o
  -3   3  18      132.46      144.94     16.61 o
  -2   3  18      132.39      148.96     15.93 o
  -1   3  18      243.86      253.30     22.65 o
   0   3  18      285.81      278.78     33.86 o
   1   3  18       63.55       59.96     14.99 o
   2   3  18      230.14      228.53     29.25 o
   3   3  18      125.92      132.15     15.94 o
   4   3  18       13.90       10.62     15.13 o
   5   3  18        1.10        2.78     11.56 o
   6   3  18       66.79       25.53     15.05 o
   7   3  18       37.09       46.54     15.63 o
   8   3  18      105.22      109.29     23.30 o
   9   3  18      231.45      236.03     34.65 o
  10   3  18      180.91      175.00     33.91 o
  11   3  18      138.61      142.17     26.80 o
  12   3  18       62.07       41.22     26.63 o
  13   3  18       12.58      -27.07     27.07 o
 -15   4  18      233.85      337.47    100.50 o
 -14   4  18       57.65       98.97     38.34 o
 -13   4  18        0.83       43.24     27.30 o
 -12   4  18        3.44       15.48     17.94 o
 -11   4  18       11.39       36.87     19.38 o
 -10   4  18      128.35      117.98     23.50 o
  -9   4  18        0.50       20.25     18.10 o
  -8   4  18       12.40      -16.64     16.64 o
  -7   4  18      106.29       70.50     35.96 o
  -6   4  18     1199.60     1265.23     57.15 o
  -5   4  18       34.81       26.41     17.22 o
  -4   4  18     1435.89     1499.58     46.76 o
  -3   4  18        0.19        7.68     15.02 o
  -2   4  18       80.74       95.33     24.92 o
  -1   4  18       16.83       17.17     16.16 o
   0   4  18      208.38      218.67     56.09 o
   1   4  18        0.21        5.15     15.65 o
   2   4  18      439.55      448.60     32.85 o
   3   4  18        3.47       29.32     25.84 o
   4   4  18      103.01       52.11     19.66 o
   5   4  18       99.93       85.96     22.11 o
   6   4  18       20.03       52.27     26.53 o
   7   4  18      110.29       36.72     22.31 o
   8   4  18       29.79       19.17     20.49 o
   9   4  18        5.54       25.86     22.51 o
  10   4  18       23.09       16.47     22.80 o
  11   4  18      117.05      129.75     29.25 o
  12   4  18      222.20      200.19     37.68 o
 -13   5  18        0.51       50.72     24.70 o
 -12   5  18       27.90       40.74     23.13 o
 -11   5  18        1.04       16.28     21.33 o
 -10   5  18       18.57       16.44     22.12 o
  -9   5  18        0.20       26.70     24.68 o
  -8   5  18        5.56       21.96     31.56 o
  -7   5  18        5.07      -11.93     30.73 o
  -6   5  18        0.31       29.60     23.06 o
  -5   5  18       19.36       37.75     19.58 o
  -4   5  18       79.28       81.50     23.49 o
  -3   5  18        2.97       -2.94     19.27 o
  -2   5  18     1011.01     1143.25     68.61 o
  -1   5  18       63.56       75.93     25.60 o
   0   5  18     1427.85     1449.67     71.95 o
   1   5  18      267.11      201.12     36.81 o
   2   5  18       41.17       37.78     23.74 o
   3   5  18        3.25      -12.14     23.28 o
   4   5  18       55.62       24.41     62.94 o
   5   5  18        0.00       26.93     41.41 o
   6   5  18       10.50       22.44     30.12 o
   7   5  18        2.42       26.47     45.79 o
   8   5  18       81.14       85.94     34.46 o
   9   5  18       25.28       76.34     33.83 o
  10   5  18      103.73      164.67     58.04 o
 -10   6  18        3.18       66.85     38.26 o
  -9   6  18      100.47      172.97     55.68 o
  -8   6  18       13.12       23.13     36.63 o
  -7   6  18       21.79        4.07     37.95 o
  -6   6  18       58.76       99.09     43.72 o
  -5   6  18       48.26       29.86     37.81 o
  -4   6  18       67.64       45.15     28.83 o
  -3   6  18      757.06      717.90     48.09 o
  -2   6  18      151.80      105.10     24.05 o
  -1   6  18      505.36      606.94     50.89 o
   0   6  18       29.46       35.52     25.56 o
   1   6  18       99.87       73.33     28.79 o
   2   6  18       23.54      -18.26     24.94 o
   3   6  18       91.63      117.12     41.86 o
   4   6  18       52.33       43.84     36.72 o
   5   6  18        5.93       20.15     37.31 o
   6   6  18       10.28       51.68     37.10 o
   7   6  18       13.72      108.43     39.56 o
  -4   7  18      122.41      134.25     41.52 o
  -3   7  18       15.76        1.42     34.38 o
  -2   7  18        0.60       12.41     22.81 o
  -1   7  18        0.28      -23.29     26.71 o
   0   7  18      147.08      151.14     36.28 o
   1   7  18       28.97       12.98     32.73 o
 -18   0  19      315.85      251.14     82.70 o
 -16   0  19       31.82       96.75     55.90 o
 -14   0  19        0.02        8.90     43.81 o
 -12   0  19       31.67       47.54     41.99 o
 -10   0  19      237.76      208.70     53.26 o
  -8   0  19       18.34       56.81     19.65 o
  -6   0  19     4159.78     4102.98    139.83 o
  -4   0  19      368.41      376.98     18.49 o
  -2   0  19       18.35       10.08      7.24 o
   0   0  19       37.37       51.99      9.65 o
   2   0  19        9.72       19.41      8.13 o
   4   0  19      214.33      238.60     17.65 o
   6   0  19       11.92       17.68     10.53 o
   8   0  19       36.51       31.68     18.06 o
  10   0  19      185.50      161.28     39.03 o
  12   0  19      125.45      181.35     48.07 o
  14   0  19       18.85       19.17     40.31 o
 -18   1  19        0.67      -19.73     41.11 o
 -17   1  19      325.04      267.85     87.38 o
 -16   1  19      207.10      158.40     48.73 o
 -15   1  19       81.53       61.22     60.43 o
 -14   1  19      252.55      184.45     42.44 o
 -13   1  19       31.75       -3.16     27.38 o
 -12   1  19        2.98       -8.42     49.82 o
 -11   1  19        1.52       19.88     19.23 o
 -10   1  19       28.06       25.31     18.49 o
  -9   1  19      353.09      437.76     23.81 o
  -8   1  19       68.77       84.26      9.28 o
  -7   1  19        0.41        3.20      6.56 o
  -6   1  19      521.55      562.90     20.27 o
  -5   1  19       70.93       68.24      9.71 o
  -4   1  19       93.71       96.02      9.56 o
  -3   1  19     1997.25     1933.61     42.69 o
  -2   1  19      772.91      730.25     19.22 o
  -1   1  19       26.79       26.21      5.48 o
   0   1  19        0.75        4.02      5.87 o
   1   1  19       33.30       25.20      6.75 o
   2   1  19       32.16       15.06      6.53 o
   3   1  19      153.34      169.91     12.43 o
   4   1  19       83.20       90.16     10.99 o
   5   1  19      883.65      855.61     43.71 o
   6   1  19      706.44      706.25     28.45 o
   7   1  19        4.69        4.27      9.90 o
   8   1  19       78.61       72.91     12.51 o
   9   1  19       12.09       16.88     11.43 o
  10   1  19      311.35      318.63     44.42 o
  11   1  19        0.03        2.93     19.46 o
  12   1  19       30.97       13.29     22.77 o
  13   1  19        1.82      -19.53     19.53 o
  14   1  19       13.20        7.52     26.86 o
 -17   2  19        0.45       -0.15     60.62 o
 -16   2  19       38.89       35.49     36.89 o
 -15   2  19       63.26       49.81     37.38 o
 -14   2  19       80.43       53.33     28.98 o
 -13   2  19        1.88       29.41     24.16 o
 -12   2  19     1104.49     1182.47     49.14 o
 -11   2  19       16.87       38.50     14.10 o
 -10   2  19     2484.64     2633.18     75.67 o
  -9   2  19       82.60       73.27     16.68 o
  -8   2  19      194.30      213.89     13.71 o
  -7   2  19      218.93      180.79     17.39 o
  -6   2  19      146.38      130.99     16.80 o
  -5   2  19       27.16       18.53      8.18 o
  -4   2  19        9.67        6.31      8.03 o
  -3   2  19      100.35      102.19     11.24 o
  -2   2  19       47.44       48.01     10.03 o
  -1   2  19      243.28      321.49     37.47 o
   0   2  19       69.25       72.82     12.75 o
   1   2  19       16.52       17.22      8.97 o
   2   2  19      122.68      153.95     15.69 o
   3   2  19      467.03      433.44     24.28 o
   4   2  19       33.55       17.35     10.00 o
   5   2  19      164.95      178.60     26.09 o
   6   2  19       19.57       15.35     11.41 o
   7   2  19       35.32       18.26     13.01 o
   8   2  19      186.10      177.22     40.31 o
   9   2  19      354.84      385.28     34.80 o
  10   2  19       56.78       17.16     23.57 o
  11   2  19        0.24      -17.85     20.98 o
  12   2  19        0.22      -22.54     27.84 o
  13   2  19        2.10        4.19     25.30 o
  14   2  19        8.57      -21.41     44.00 o
 -16   3  19       44.02      105.34     75.91 o
 -15   3  19       11.64       -7.99     58.41 o
 -14   3  19        0.05       -0.86     18.84 o
 -13   3  19       27.29       31.20     26.81 o
 -12   3  19       59.26       66.52     17.54 o
 -11   3  19       69.32       62.45     17.86 o
 -10   3  19      405.94      406.59     31.92 o
  -9   3  19      134.14      112.10     20.86 o
  -8   3  19     1113.54     1218.53     55.74 o
  -7   3  19     1004.68     1053.06     50.99 o
  -6   3  19      620.48      573.71     66.11 o
  -5   3  19       73.59       64.78     11.93 o
  -4   3  19      416.40      416.30     25.41 o
  -3   3  19      239.09      237.55     21.69 o
  -2   3  19        8.05       -0.36     10.83 o
  -1   3  19        3.25        9.10     14.45 o
   0   3  19        4.54       -2.49     13.48 o
   1   3  19       25.79       23.36     12.10 o
   2   3  19       99.96      103.49     15.75 o
   3   3  19        0.12        4.76     10.68 o
   4   3  19       12.77       14.83     11.81 o
   5   3  19      114.72      103.49     26.62 o
   6   3  19       30.58       35.25     14.71 o
   7   3  19        8.20       22.23     17.86 o
   8   3  19       42.83       42.54     19.91 o
   9   3  19       19.55        1.55     39.64 o
  10   3  19      139.02      156.60     28.05 o
  11   3  19      209.46      157.12     82.50 o
  12   3  19       61.08       39.89     28.94 o
  13   3  19       24.83       17.09     33.69 o
 -15   4  19       44.36      132.50     79.79 o
 -14   4  19      191.17      264.67    114.98 o
 -13   4  19      199.73      212.06     38.76 o
 -12   4  19        4.25        9.56     17.66 o
 -11   4  19       40.32       33.69     18.38 o
 -10   4  19        4.67        9.91     16.73 o
  -9   4  19        3.63       17.03     22.80 o
  -8   4  19        5.82        0.26     19.69 o
  -7   4  19      568.70      678.35     66.27 o
  -6   4  19        0.00       50.56     19.41 o
  -5   4  19        5.38       49.35     15.98 o
  -4   4  19      107.53       88.61     18.08 o
  -3   4  19       30.84       10.85     20.02 o
  -2   4  19      138.33      136.74     21.12 o
  -1   4  19      233.62      213.56     24.32 o
   0   4  19       13.87      -11.74     15.01 o
   1   4  19      261.71      252.12     38.77 o
   2   4  19        9.66        6.59     16.02 o
   3   4  19       94.00       89.01     20.41 o
   4   4  19       21.42       33.97     19.69 o
   5   4  19        0.35      -18.82     22.79 o
   6   4  19       60.52       33.17     24.57 o
   7   4  19       46.56       32.38     20.97 o
   8   4  19       55.74       43.37     52.93 o
   9   4  19      127.36      133.57     27.89 o
  10   4  19       70.64       80.03     33.87 o
  11   4  19       18.72       -0.28     23.12 o
 -13   5  19       10.44       27.13     22.79 o
 -12   5  19       12.80       -2.95     21.88 o
 -11   5  19        0.16       42.40     23.20 o
 -10   5  19       38.98       50.95     25.94 o
  -9   5  19       30.66       33.44     25.05 o
  -8   5  19        0.10       20.60     22.91 o
  -7   5  19       48.03        4.18     23.00 o
  -6   5  19       95.30      126.10     38.03 o
  -5   5  19        3.20       13.44     19.68 o
  -4   5  19      129.86      153.91     27.62 o
  -3   5  19      818.30      818.63     51.56 o
  -2   5  19        9.89       22.81     21.96 o
  -1   5  19       12.81       17.59     22.24 o
   0   5  19      217.24      152.10     29.45 o
   1   5  19      244.93      260.34     33.66 o
   2   5  19      995.09     1025.68     63.62 o
   3   5  19        9.78      -12.62     23.46 o
   4   5  19        1.01       -1.44     27.72 o
   5   5  19       11.02       19.45     31.53 o
   6   5  19        7.79       51.08     32.38 o
   7   5  19       41.64       81.38     33.28 o
   8   5  19        7.57       36.55     30.56 o
   9   5  19       50.81       97.19     33.42 o
 -10   6  19      224.72      350.93     65.58 o
  -9   6  19      112.17       68.47     38.60 o
  -8   6  19        4.30       26.14     41.91 o
  -7   6  19        6.09       58.95     36.85 o
  -6   6  19      247.72      225.84     50.93 o
  -5   6  19       64.80       57.12     39.85 o
  -4   6  19       49.12       38.12     29.38 o
  -3   6  19      614.03      628.99     50.20 o
  -2   6  19       55.07       66.43     26.16 o
  -1   6  19        8.94       20.11     25.83 o
   0   6  19       40.24       62.79     32.79 o
   1   6  19      210.96      146.22     50.07 o
   2   6  19       56.99       70.78     32.55 o
   3   6  19      264.62      236.38     47.58 o
   4   6  19       94.86       64.46     74.66 o
   5   6  19        9.93       -9.39     34.08 o
   6   6  19      104.26      102.42     63.02 o
  -3   7  19       10.50       28.68     34.03 o
  -2   7  19        2.95       19.59     24.57 o
  -1   7  19      106.25      124.33     36.06 o
 -18   0  20      160.21       77.13     69.68 o
 -16   0  20        4.22       -0.08     50.73 o
 -14   0  20       81.91       55.76     53.17 o
 -12   0  20        0.79      -37.27     37.27 o
 -10   0  20      304.29      213.20     58.36 o
  -8   0  20        2.28      -12.52     15.02 o
  -6   0  20      893.56      966.68     58.88 o
  -4   0  20      742.45      777.76     27.98 o
  -2   0  20      323.31      459.05     38.22 o
   0   0  20      508.71      530.23     28.59 o
   2   0  20      369.30      374.17     39.66 o
   4   0  20      175.08      196.49     20.68 o
   6   0  20        0.00        4.41      8.94 o
   8   0  20       33.81       41.86     12.41 o
  10   0  20      231.00      145.08     38.80 o
  12   0  20        1.71      -26.92     26.92 o
  14   0  20        5.98       20.92     38.49 o
 -17   1  20       20.23       74.39     46.94 o
 -16   1  20      149.06      137.50    133.01 o
 -15   1  20        4.12      -27.91     52.48 o
 -14   1  20       41.30       35.36     34.25 o
 -13   1  20      102.18      149.19     37.67 o
 -12   1  20        0.30       17.36     27.51 o
 -11   1  20       33.70       48.29     21.82 o
 -10   1  20      126.45      121.98     24.29 o
  -9   1  20     1210.31     1171.10     42.54 o
  -8   1  20      339.69      347.84     17.18 o
  -7   1  20      163.74      148.53     12.57 o
  -6   1  20       66.27       58.39      8.64 o
  -5   1  20      110.95      155.25     14.30 o
  -4   1  20       78.64       44.95      8.35 o
  -3   1  20        6.42       11.37      7.20 o
  -2   1  20        7.85       18.93      6.09 o
  -1   1  20       68.93       29.56      8.80 o
   0   1  20      247.12      217.12     18.01 o
   1   1  20      138.88      130.53     10.35 o
   2   1  20       16.52       18.56      7.11 o
   3   1  20      228.99      295.89     14.98 o
   4   1  20       93.66       65.17     14.30 o
   5   1  20        1.85        7.28      8.56 o
   6   1  20     1886.68     1798.88     50.36 o
   7   1  20       62.03       69.62     12.56 o
   8   1  20      155.75      209.23     17.71 o
   9   1  20        7.22       20.41     13.53 o
  10   1  20      443.46      449.55     32.55 o
  11   1  20      219.64      217.57     84.22 o
  12   1  20        0.44       32.04     24.89 o
  13   1  20       16.04       35.87     27.03 o
  14   1  20       18.26       27.57     29.40 o
 -17   2  20        3.98      -11.39     37.89 o
 -16   2  20        2.94       14.30     36.14 o
 -15   2  20        0.39       37.84     33.42 o
 -14   2  20       96.84      123.39     35.98 o
 -13   2  20       11.51       -3.81     23.97 o
 -12   2  20      149.76      138.30     32.30 o
 -11   2  20      138.70      142.19     19.41 o
 -10   2  20      460.30      536.13     60.00 o
  -9   2  20      184.91      200.03     25.00 o
  -8   2  20        9.95       13.29      8.74 o
  -7   2  20        2.61        7.11      8.38 o
  -6   2  20      463.69      505.96     26.23 o
  -5   2  20      201.86      146.90     15.53 o
  -4   2  20       78.55       66.02     10.18 o
  -3   2  20      123.36      142.33     13.11 o
  -2   2  20      172.46      148.82     17.12 o
  -1   2  20      327.83      307.88     18.42 o
   0   2  20      661.18      672.94     28.21 o
   1   2  20        4.15       -4.41      6.66 o
   2   2  20       52.80       47.23     14.14 o
   3   2  20       90.55       69.49     12.47 o
   4   2  20        2.02        3.81     10.09 o
   5   2  20      148.07      157.79     16.02 o
   6   2  20       32.81        4.33      9.62 o
   7   2  20        5.34       14.21     12.03 o
   8   2  20      298.69      298.89     31.35 o
   9   2  20       11.85       38.93     19.35 o
  10   2  20        7.35      -22.37     29.66 o
  11   2  20        0.02        2.89     35.75 o
  12   2  20       23.58       56.31     26.41 o
  13   2  20        1.19      -24.87     24.87 o
 -16   3  20        0.02       -3.88     66.17 o
 -15   3  20        0.00      -15.74     59.93 o
 -14   3  20       65.30       71.03     42.71 o
 -13   3  20        0.01       38.36     22.08 o
 -12   3  20      366.12      395.12     43.04 o
 -11   3  20        0.37      -11.24     14.48 o
 -10   3  20      173.37      141.04     21.22 o
  -9   3  20     1248.31     1340.43     69.09 o
  -8   3  20     1086.71     1207.77     55.93 o
  -7   3  20        9.17       19.46     20.29 o
  -6   3  20        1.38        9.11     10.49 o
  -5   3  20     1484.44     1454.95     62.72 o
  -4   3  20      222.35      255.68     24.74 o
  -3   3  20      281.86      339.41     30.19 o
  -2   3  20       29.95       37.73     12.56 o
  -1   3  20       37.92       44.36     15.10 o
   0   3  20       16.65       24.68     11.81 o
   1   3  20        6.69       -0.22     10.85 o
   2   3  20      950.66     1004.44     38.59 o
   3   3  20        9.91       -4.29     10.96 o
   4   3  20      142.46      187.91     18.35 o
   5   3  20       16.78       12.25     14.08 o
   6   3  20        0.02        5.14     15.65 o
   7   3  20      135.02      153.06     35.66 o
   8   3  20       20.38       -6.77     18.84 o
   9   3  20       10.24       10.08     19.71 o
  10   3  20       18.08       29.38     22.04 o
  11   3  20      251.99      272.05     40.01 o
  12   3  20       36.01        9.99     26.25 o
 -15   4  20        1.10      -49.82     64.34 o
 -14   4  20       17.58       73.70     35.90 o
 -13   4  20       80.33       56.85     28.57 o
 -12   4  20       10.03       31.78     17.83 o
 -11   4  20        0.20       -9.72     15.47 o
 -10   4  20        3.63       -2.54     16.24 o
  -9   4  20        0.57       21.97     16.76 o
  -8   4  20      541.43      487.73     39.33 o
  -7   4  20        4.66       35.35     17.41 o
  -6   4  20      556.39      657.55     57.78 o
  -5   4  20      390.82      363.75     29.30 o
  -4   4  20      232.97      213.84     25.42 o
  -3   4  20       16.22        2.65     15.62 o
  -2   4  20      109.84       55.46     17.89 o
  -1   4  20        6.28        0.85     16.51 o
   0   4  20      536.91      549.52     47.21 o
   1   4  20      375.64      393.17     32.63 o
   2   4  20      150.28      163.78     32.13 o
   3   4  20       43.11       36.74     15.48 o
   4   4  20      213.99      225.82     37.01 o
   5   4  20        2.39       -6.33     29.40 o
   6   4  20       28.26       41.47     25.14 o
   7   4  20       20.25       59.58     85.07 o
   8   4  20       16.22       32.89     22.59 o
   9   4  20       61.13       95.47     26.39 o
  10   4  20        1.97       13.76     23.95 o
  11   4  20      154.35      203.99     34.35 o
 -13   5  20       55.35       74.46     35.11 o
 -12   5  20      281.88      358.87     38.65 o
 -11   5  20       45.32       80.27     25.43 o
 -10   5  20       19.40        6.03     22.83 o
  -9   5  20       60.03      115.98     30.11 o
  -8   5  20      168.62      218.95     54.64 o
  -7   5  20        2.63       35.07     23.13 o
  -6   5  20       35.42       36.29     24.33 o
  -5   5  20       81.85       78.67     27.74 o
  -4   5  20      207.70      193.70     44.78 o
  -3   5  20      392.78      470.42     67.41 o
  -2   5  20      534.88      540.14     44.49 o
  -1   5  20        1.64       18.82     22.86 o
   0   5  20        9.83       -4.34     19.67 o
   1   5  20       18.16        2.61     20.83 o
   2   5  20       76.14       67.18     26.79 o
   3   5  20       36.33       84.03     29.54 o
   4   5  20       32.19       13.10     50.58 o
   5   5  20        0.22      -19.56     26.90 o
   6   5  20       69.55       31.33     30.99 o
   7   5  20       67.15       86.42     34.15 o
   8   5  20        1.03        5.16     30.16 o
   9   5  20        8.76       27.42     29.17 o
  -9   6  20       29.88       77.66     43.89 o
  -8   6  20      154.41      209.26    109.54 o
  -7   6  20        0.54       76.26     40.97 o
  -6   6  20      243.38      266.41     67.18 o
  -5   6  20       44.17       64.70     32.18 o
  -4   6  20       12.10        1.38     28.12 o
  -3   6  20      168.74      198.00     31.71 o
  -2   6  20      369.76      308.45     47.94 o
  -1   6  20      266.71      198.42     34.64 o
   0   6  20      351.60      312.95     56.60 o
   1   6  20        5.65       -7.82     28.54 o
   2   6  20        0.14       27.87     29.36 o
   3   6  20       10.39      -12.01     33.90 o
   4   6  20        0.03       53.90     37.20 o
   5   6  20       96.66       42.30     38.12 o
   6   6  20       60.11       19.05     36.36 o
 -16   0  21       17.61      -13.08     49.59 o
 -14   0  21       21.43       36.36     49.44 o
 -12   0  21      100.53      114.71     54.69 o
 -10   0  21       21.55       53.12     33.43 o
  -8   0  21      353.24      354.54     49.72 o
  -6   0  21      249.93      284.02     28.91 o
  -4   0  21       48.54       58.03      9.58 o
  -2   0  21      108.94       83.86     16.22 o
   0   0  21        0.36       13.16      8.52 o
   2   0  21       96.63      115.54     13.29 o
   4   0  21      103.49      112.89     19.28 o
   6   0  21      125.52      140.08     22.40 o
   8   0  21      129.18      158.83     17.89 o
  10   0  21        0.09       19.77     27.15 o
  12   0  21       78.69       29.89     35.83 o
  14   0  21       12.64       -0.99     39.93 o
 -17   1  21       62.38       53.54     44.56 o
 -16   1  21        0.22      -27.53     36.04 o
 -15   1  21      534.44      595.83     79.11 o
 -14   1  21      164.56      164.59     41.58 o
 -13   1  21      199.67      290.38     48.25 o
 -12   1  21       82.78       71.97     34.09 o
 -11   1  21       73.00       80.27     25.55 o
 -10   1  21       39.15       56.12     21.94 o
  -9   1  21       11.97       25.76     10.89 o
  -8   1  21      190.91      206.16     15.60 o
  -7   1  21       24.47       16.56      8.40 o
  -6   1  21        8.09        3.17      7.40 o
  -5   1  21      275.68      299.80     20.42 o
  -4   1  21      240.90      256.69     26.65 o
  -3   1  21       14.19       12.02      8.71 o
  -2   1  21        1.71       -1.26      5.70 o
  -1   1  21       11.46        4.09      6.35 o
   0   1  21       12.45       10.71      6.60 o
   1   1  21       69.27       55.33      8.70 o
   2   1  21       23.40       44.84      7.89 o
   3   1  21      164.73      142.59     11.41 o
   4   1  21      410.73      429.30     18.72 o
   5   1  21     1782.79     1776.09     48.52 o
   6   1  21      143.41      142.29     18.98 o
   7   1  21       62.40       63.82     12.63 o
   8   1  21      395.42      442.73     25.06 o
   9   1  21        4.28       11.46     13.58 o
  10   1  21       75.37       92.21     17.35 o
  11   1  21       18.41       -1.19     20.83 o
  12   1  21       42.53       18.48     28.14 o
  13   1  21        0.62       -3.84     23.60 o
 -17   2  21        2.08       19.47     41.43 o
 -16   2  21        1.20        0.66     35.97 o
 -15   2  21       22.89       60.81     37.48 o
 -14   2  21       92.98       82.33     34.08 o
 -13   2  21       73.93       58.25     30.74 o
 -12   2  21      326.06      315.00    122.35 o
 -11   2  21     1381.49     1606.70     65.87 o
 -10   2  21       76.33       96.31     14.66 o
  -9   2  21        0.02       12.78     11.89 o
  -8   2  21       54.95       52.81     12.65 o
  -7   2  21      136.17      148.44     21.54 o
  -6   2  21      164.68      119.98     19.96 o
  -5   2  21       24.35       22.87     11.23 o
  -4   2  21       15.36        0.56      8.26 o
  -3   2  21      449.71      439.30     21.58 o
  -2   2  21      214.26      239.79     16.85 o
  -1   2  21      103.31      130.22     15.28 o
   0   2  21       16.08       32.47      8.03 o
   1   2  21       31.34       48.74      8.49 o
   2   2  21       35.39       23.48      9.87 o
   3   2  21      183.78      167.71     39.89 o
   4   2  21       10.20       12.83     13.11 o
   5   2  21      101.17       82.91     15.77 o
   6   2  21        6.40        1.35     13.59 o
   7   2  21      101.22      125.34     23.48 o
   8   2  21     2081.58     1992.65     87.16 o
   9   2  21      282.57      262.10     30.98 o
  10   2  21        0.02        5.08     22.15 o
  11   2  21       12.25       11.13     22.85 o
  12   2  21        1.03      -13.27     23.96 o
  13   2  21       86.81      150.49     54.16 o
 -16   3  21        2.29       -6.69     65.94 o
 -15   3  21        0.05      -11.64     63.66 o
 -14   3  21        1.50       20.28     24.68 o
 -13   3  21       23.07       -2.93     20.43 o
 -12   3  21      166.95      236.54     39.71 o
 -11   3  21      665.44      719.05     40.97 o
 -10   3  21      146.20      175.39     37.36 o
  -9   3  21       86.74       83.53     18.94 o
  -8   3  21       42.84       37.62     18.05 o
  -7   3  21      345.04      350.92     28.88 o
  -6   3  21        3.03       10.98     11.04 o
  -5   3  21      162.67      167.56     18.76 o
  -4   3  21      541.59      547.56     30.02 o
  -3   3  21      105.65       72.42     17.07 o
  -2   3  21        7.30       37.55     12.74 o
  -1   3  21       65.18       17.63     15.62 o
   0   3  21       59.04       54.19     14.10 o
   1   3  21        0.44       -1.03     11.55 o
   2   3  21        0.04       -4.07     11.76 o
   3   3  21        0.26       14.01     11.05 o
   4   3  21      630.82      614.53     50.21 o
   5   3  21        5.51       22.13     14.82 o
   6   3  21      233.92      217.57     28.39 o
   7   3  21       43.23       51.06     20.47 o
   8   3  21        7.08       14.55     19.24 o
   9   3  21      149.87      116.61     27.13 o
  10   3  21       60.94       40.62     24.17 o
  11   3  21       14.60       43.84     36.62 o
  12   3  21       74.32       93.34     33.19 o
 -14   4  21       26.00       56.57     29.82 o
 -13   4  21        3.13       55.30     38.68 o
 -12   4  21       12.80       -4.84     21.63 o
 -11   4  21        0.64       17.60     18.08 o
 -10   4  21       34.94       26.93     19.35 o
  -9   4  21        0.07       -2.54     16.29 o
  -8   4  21      242.46      243.81     48.40 o
  -7   4  21      146.60      144.47     27.52 o
  -6   4  21       48.87       64.76     16.76 o
  -5   4  21        2.56       14.63     15.38 o
  -4   4  21       41.39       18.49     15.57 o
  -3   4  21        1.96        8.99     15.04 o
  -2   4  21        3.11       -4.37     13.54 o
  -1   4  21      125.05      131.15     21.79 o
   0   4  21        8.53       10.82     16.80 o
   1   4  21        4.42        8.43     16.49 o
   2   4  21       67.32       58.10     19.27 o
   3   4  21       19.92        4.00     24.01 o
   4   4  21      346.50      275.86     55.93 o
   5   4  21       55.48       79.05     29.39 o
   6   4  21       14.52      -21.46     21.46 o
   7   4  21        0.02      -10.28     23.35 o
   8   4  21       59.72      161.57     43.05 o
   9   4  21      126.99      220.98     61.61 o
  10   4  21      127.90      131.63     34.88 o
  11   4  21       21.50       43.56     37.73 o
 -12   5  21       30.24       63.41     25.41 o
 -11   5  21        8.82        3.08     27.19 o
 -10   5  21        2.47       69.32     25.00 o
  -9   5  21       19.31       65.35     24.97 o
  -8   5  21       17.94       21.08     23.18 o
  -7   5  21      154.40      144.77     30.39 o
  -6   5  21        1.90       -3.28     18.56 o
  -5   5  21       38.02       49.82     25.47 o
  -4   5  21      115.80       73.82     23.81 o
  -3   5  21       53.75       43.11     22.48 o
  -2   5  21      366.20      451.17     67.30 o
  -1   5  21        1.09        2.03     22.72 o
   0   5  21       27.44       60.23     25.39 o
   1   5  21       19.10       12.60     23.90 o
   2   5  21      106.91      137.23     32.74 o
   3   5  21       34.35        8.95     26.22 o
   4   5  21       81.54       68.61     51.84 o
   5   5  21      144.50      158.51     39.06 o
   6   5  21       47.56       24.45     40.77 o
   7   5  21      114.12      119.26     37.84 o
   8   5  21      175.70      216.41     41.95 o
   9   5  21       49.71       33.01     32.23 o
  -9   6  21       38.75       87.55     43.73 o
  -8   6  21       22.13       55.83     38.93 o
  -7   6  21      117.30       67.99     38.49 o
  -6   6  21        6.80       35.86     36.27 o
  -5   6  21       93.89       87.98     34.11 o
  -4   6  21       12.20       45.44     31.24 o
  -3   6  21       61.90       46.76     24.62 o
  -2   6  21      111.88      153.52     32.25 o
  -1   6  21      116.34       82.27     29.69 o
   0   6  21       16.91       -0.28     25.83 o
   1   6  21      107.75       80.34     33.44 o
   2   6  21        0.48      -16.57     31.75 o
   3   6  21      149.78      181.34     70.33 o
   4   6  21        1.95       75.96     43.96 o
   5   6  21        0.12       51.12     36.50 o
 -16   0  22       89.68       65.26     61.38 o
 -14   0  22        0.15       23.65     50.12 o
 -12   0  22      113.64       26.47     46.78 o
 -10   0  22     1599.42     1867.72    118.99 o
  -8   0  22       95.79       91.62     39.20 o
  -6   0  22      873.40      856.60     50.36 o
  -4   0  22      537.27      558.59     34.38 o
  -2   0  22      393.03      382.56     45.02 o
   0   0  22      799.16      863.19     31.64 o
   2   0  22     2619.10     2549.84     70.63 o
   4   0  22     3059.73     2852.70     95.22 o
   6   0  22      224.08      246.99     23.82 o
   8   0  22       50.24       51.76     13.92 o
  10   0  22       76.49      144.83     37.65 o
  12   0  22      145.32      175.64     49.75 o
 -17   1  22       17.13      -14.35     44.85 o
 -16   1  22       12.77       24.02     40.35 o
 -15   1  22       13.91       14.54     37.06 o
 -14   1  22      424.84      463.54    143.44 o
 -13   1  22       31.35      111.98     39.55 o
 -12   1  22      457.31      380.78     54.23 o
 -11   1  22       13.78       16.08     22.43 o
 -10   1  22      424.34      436.07     37.73 o
  -9   1  22        0.02        2.04      9.97 o
  -8   1  22      221.85      236.09     18.16 o
  -7   1  22       27.10       11.19      8.61 o
  -6   1  22      212.98      254.18     17.03 o
  -5   1  22      271.29      221.81     14.43 o
  -4   1  22      115.22      128.74     11.36 o
  -3   1  22       84.21       92.36     10.44 o
  -2   1  22        7.88        1.50      6.51 o
  -1   1  22      145.29      133.70     13.32 o
   0   1  22      850.79      849.32     32.53 o
   1   1  22     1133.94     1041.63     52.32 o
   2   1  22      333.93      317.18     21.89 o
   3   1  22        5.69        9.57      7.57 o
   4   1  22      284.75      314.80     18.90 o
   5   1  22     1897.39     1849.68     52.32 o
   6   1  22      324.58      380.73     47.90 o
   7   1  22        5.20        0.87     11.12 o
   8   1  22       23.33       26.24     11.83 o
   9   1  22       25.51       11.01     18.50 o
  10   1  22      183.12      205.21     40.95 o
  11   1  22        4.94       15.05     22.08 o
  12   1  22        0.17       10.61     23.71 o
  13   1  22        2.50       -6.93     26.02 o
 -17   2  22        1.53        9.35     53.92 o
 -16   2  22        9.30       20.87     39.87 o
 -15   2  22       53.64       13.14     37.71 o
 -14   2  22       19.07       62.97     42.33 o
 -13   2  22        0.51       18.78     31.33 o
 -12   2  22      170.83      168.59     39.41 o
 -11   2  22      596.06      769.16     42.97 o
 -10   2  22      413.04      532.22     41.28 o
  -9   2  22      109.05      103.21     15.25 o
  -8   2  22      444.26      457.58     25.98 o
  -7   2  22      165.47      143.19     16.53 o
  -6   2  22      129.40       92.26     19.03 o
  -5   2  22        3.39        4.89     10.20 o
  -4   2  22      108.85      104.82     14.28 o
  -3   2  22        0.32        7.25      9.51 o
  -2   2  22      216.24      234.33     18.49 o
  -1   2  22       47.19       44.86     15.76 o
   0   2  22      117.24       94.79     10.52 o
   1   2  22       32.39       17.62     10.83 o
   2   2  22        9.62       25.69      9.95 o
   3   2  22       25.41       18.19     10.84 o
   4   2  22      471.59      445.96     24.66 o
   5   2  22     1077.48     1159.64     41.38 o
   6   2  22      400.40      406.26     29.24 o
   7   2  22      188.75      158.41     42.25 o
   8   2  22     1146.32     1150.54     61.36 o
   9   2  22       84.25       46.56     21.10 o
  10   2  22        2.90       18.66     22.85 o
  11   2  22        4.57      -25.25     25.25 o
  12   2  22       40.82       14.25     26.60 o
  13   2  22        5.60       -1.00     40.84 o
 -16   3  22       21.91       20.31     66.93 o
 -15   3  22        3.08      -34.53     58.79 o
 -14   3  22       45.32       29.62     21.21 o
 -13   3  22        0.46        6.32     27.84 o
 -12   3  22        2.16       51.23     24.13 o
 -11   3  22       94.00       91.51     28.76 o
 -10   3  22      126.17      110.95     21.74 o
  -9   3  22      203.35      185.90     19.55 o
  -8   3  22        4.24       16.33     13.13 o
  -7   3  22      377.32      365.54     31.01 o
  -6   3  22      195.27      218.62     22.96 o
  -5   3  22       64.47       76.45     15.75 o
  -4   3  22       49.20       34.27     13.64 o
  -3   3  22      108.85       94.80     15.86 o
  -2   3  22      661.35      760.54     39.53 o
  -1   3  22      432.82      423.77     29.87 o
   0   3  22        5.35        8.85     11.86 o
   1   3  22      203.86      209.09     19.72 o
   2   3  22      155.52      162.08     21.23 o
   3   3  22        9.16       -4.84     10.86 o
   4   3  22      183.63      171.44     23.20 o
   5   3  22        0.98       -7.83     16.74 o
   6   3  22       12.14        3.52     21.12 o
   7   3  22      208.30      190.70     28.08 o
   8   3  22       44.14       45.05     21.76 o
   9   3  22       51.48       62.32     29.43 o
  10   3  22       81.80       75.31     30.52 o
  11   3  22       59.73       31.64     28.42 o
  12   3  22        5.94       19.15     30.73 o
 -14   4  22        0.97        4.87     67.01 o
 -13   4  22       62.86       62.40     48.00 o
 -12   4  22       12.55       -0.80     25.99 o
 -11   4  22      172.44      194.45     26.54 o
 -10   4  22        0.22        6.66     17.37 o
  -9   4  22        9.42       12.85     17.05 o
  -8   4  22      391.17      348.00     32.82 o
  -7   4  22      187.70      184.87     21.50 o
  -6   4  22        5.61       10.00     17.91 o
  -5   4  22       87.63       68.48     18.16 o
  -4   4  22        0.08       24.61     16.31 o
  -3   4  22       59.68       74.24     21.91 o
  -2   4  22       20.21       42.39     17.40 o
  -1   4  22      324.23      295.49     48.02 o
   0   4  22      195.54      225.83     28.21 o
   1   4  22      205.70      222.96     31.50 o
   2   4  22      175.20      110.91     26.18 o
   3   4  22        0.61       -7.35     22.36 o
   4   4  22       35.56       43.89     26.66 o
   5   4  22        0.91        0.39     23.92 o
   6   4  22       76.24       38.02     26.98 o
   7   4  22      171.53      244.89     38.62 o
   8   4  22      261.72      242.81     58.47 o
   9   4  22      134.31      108.98     39.18 o
  10   4  22       21.82       28.97     28.76 o
 -12   5  22        4.61       34.15     24.97 o
 -11   5  22        0.47       48.89     24.54 o
 -10   5  22        0.97       47.36     24.81 o
  -9   5  22       19.43       20.92     26.91 o
  -8   5  22        2.65       25.74     25.77 o
  -7   5  22       17.51       27.28     22.77 o
  -6   5  22       64.69       57.33     26.60 o
  -5   5  22       67.27       74.19     27.93 o
  -4   5  22       30.36       14.47     19.99 o
  -3   5  22       39.52       48.10     23.40 o
  -2   5  22        0.01        4.43     22.84 o
  -1   5  22       84.55       69.06     26.04 o
   0   5  22       62.92       69.29     38.34 o
   1   5  22       46.01       34.05     24.53 o
   2   5  22        0.01        8.02     25.71 o
   3   5  22        3.56        1.20     24.99 o
   4   5  22       45.11       66.17     32.92 o
   5   5  22       44.00       57.61     30.68 o
   6   5  22      183.94      167.35     70.44 o
   7   5  22       58.25       28.92     53.55 o
   8   5  22       69.33       31.10     32.29 o
  -9   6  22        0.86       19.17     38.10 o
  -8   6  22       45.70        8.34     32.70 o
  -7   6  22       23.94       21.17     35.14 o
  -6   6  22        1.00       50.90     37.42 o
  -5   6  22       37.47       28.92     31.45 o
  -4   6  22      106.34       82.99     33.46 o
  -3   6  22      346.34      357.81     47.65 o
  -2   6  22        4.29       19.66     29.25 o
  -1   6  22      151.15      133.12     33.31 o
   0   6  22       15.42       36.58     28.44 o
   1   6  22       84.11      120.25     51.90 o
   2   6  22        1.35        6.10     29.41 o
   3   6  22       37.52       39.86     35.81 o
   4   6  22        3.21       46.24     37.19 o
   5   6  22       21.07       31.32     37.78 o
 -16   0  23        0.71      -41.15     56.13 o
 -14   0  23       11.12      127.63     60.54 o
 -12   0  23      251.56      433.89     82.70 o
 -10   0  23       47.83       -0.20     32.14 o
  -8   0  23      291.18      356.19     39.67 o
  -6   0  23      129.01      145.87     24.38 o
  -4   0  23      277.39      342.15     20.00 o
  -2   0  23      811.05      672.55     36.51 o
   0   0  23      155.73      160.25     27.14 o
   2   0  23    12156.44    10993.88    255.50 o
   4   0  23       91.40      137.58     20.72 o
   6   0  23        8.33        6.65     10.50 o
   8   0  23      120.17      101.76     23.91 o
  10   0  23      611.18      493.26     66.75 o
  12   0  23      128.12      123.38     46.63 o
 -17   1  23        1.21        0.84     41.22 o
 -16   1  23       18.08      -36.83     36.83 o
 -15   1  23       36.64       39.89     39.26 o
 -14   1  23      244.24      188.92     48.03 o
 -13   1  23       44.50       70.35     44.46 o
 -12   1  23        7.43       37.35     34.00 o
 -11   1  23       17.46      -14.16     28.04 o
 -10   1  23      359.17      371.77     39.30 o
  -9   1  23       73.00       75.39     18.45 o
  -8   1  23       12.57        5.46      9.48 o
  -7   1  23      276.68      298.13     18.06 o
  -6   1  23      265.35      272.04     16.04 o
  -5   1  23      406.60      386.99     20.75 o
  -4   1  23      171.42      172.87     18.15 o
  -3   1  23       61.90       63.08     10.56 o
  -2   1  23        1.43       -0.35      6.78 o
  -1   1  23      258.01      231.04     15.49 o
   0   1  23       10.76        7.13      7.08 o
   1   1  23      249.84      228.47     16.38 o
   2   1  23       79.94       91.30     10.47 o
   3   1  23       54.58       66.49     10.08 o
   4   1  23      176.43      222.37     15.08 o
   5   1  23      521.19      550.51     30.88 o
   6   1  23     4255.89     4273.15    106.81 o
   7   1  23        3.11        9.64     11.19 o
   8   1  23        2.67       -3.28     12.04 o
   9   1  23      117.02       92.82     20.07 o
  10   1  23       11.21       26.41     15.37 o
  11   1  23        2.55      -19.35     20.01 o
  12   1  23      201.56      161.33     36.90 o
  13   1  23        9.18       -5.50     27.63 o
 -16   2  23       83.99       13.14     59.75 o
 -15   2  23        1.71       50.08     42.29 o
 -14   2  23      339.82      340.99     82.93 o
 -13   2  23      116.05       82.48     45.37 o
 -12   2  23      470.14      463.82     58.73 o
 -11   2  23        8.12        0.63     15.93 o
 -10   2  23      172.88      144.19     26.98 o
  -9   2  23       50.81       58.25     13.85 o
  -8   2  23       79.20       60.33     13.79 o
  -7   2  23       47.05       61.10     14.01 o
  -6   2  23       32.16       15.25     11.82 o
  -5   2  23      145.53      148.07     17.03 o
  -4   2  23       22.63       15.64     10.62 o
  -3   2  23       15.70       16.10      9.74 o
  -2   2  23       85.39       69.87     12.21 o
  -1   2  23      163.13      148.13     20.93 o
   0   2  23        0.28       13.13      8.55 o
   1   2  23      180.82      166.13     15.85 o
   2   2  23       25.36       12.74     10.10 o
   3   2  23        0.28        2.68     10.59 o
   4   2  23      789.03      771.86     45.87 o
   5   2  23      123.94      125.88     19.01 o
   6   2  23     1652.65     1536.47     66.71 o
   7   2  23      388.81      410.30     49.98 o
   8   2  23      438.77      526.39     53.21 o
   9   2  23        1.82       13.62     18.78 o
  10   2  23      282.46      310.80    118.69 o
  11   2  23       70.35       46.79     43.09 o
  12   2  23        0.02       31.77     28.94 o
 -15   3  23        8.58       53.62     68.68 o
 -14   3  23       25.72       35.44     21.21 o
 -13   3  23        0.12       17.00     22.42 o
 -12   3  23        2.57        2.31     34.53 o
 -11   3  23       27.51       31.29     22.98 o
 -10   3  23        1.68       -4.10     13.19 o
  -9   3  23      320.09      369.28     26.56 o
  -8   3  23      232.42      220.19     21.72 o
  -7   3  23       98.89       50.51     25.22 o
  -6   3  23      175.49      130.82     18.15 o
  -5   3  23       68.00       57.97     15.88 o
  -4   3  23      141.98      132.12     19.72 o
  -3   3  23       27.75       27.18     15.15 o
  -2   3  23       31.01       37.71     14.12 o
  -1   3  23      457.14      332.54     31.83 o
   0   3  23       46.32       22.25     14.50 o
   1   3  23      435.01      398.27     27.98 o
   2   3  23        0.91       -9.28     12.74 o
   3   3  23        3.52        5.98     11.53 o
   4   3  23      108.26       75.51     17.81 o
   5   3  23       50.08       59.51     21.28 o
   6   3  23        2.84       22.26     19.70 o
   7   3  23        7.42        6.43     19.66 o
   8   3  23      495.40      575.51     46.79 o
   9   3  23       42.30       52.85     23.53 o
  10   3  23      264.75      263.58     35.94 o
  11   3  23       25.22       23.73     48.83 o
 -14   4  23        0.07      162.00     83.89 o
 -13   4  23       70.79      111.82     43.05 o
 -12   4  23        5.95       26.34     19.20 o
 -11   4  23        8.81       28.86     19.18 o
 -10   4  23       37.31       37.99     20.88 o
  -9   4  23       52.26       21.69     17.62 o
  -8   4  23       16.61       18.42     15.62 o
  -7   4  23      258.52      291.37     26.14 o
  -6   4  23        3.00       47.79     17.17 o
  -5   4  23       55.02       54.70     17.18 o
  -4   4  23        5.55       22.71     16.43 o
  -3   4  23      149.75      146.67     36.08 o
  -2   4  23      132.90      109.13     21.30 o
  -1   4  23      298.14      295.78     34.42 o
   0   4  23      133.74      110.18     21.51 o
   1   4  23      118.23       79.84     25.22 o
   2   4  23      109.13      117.49     33.03 o
   3   4  23      264.34      200.93     48.17 o
   4   4  23       32.11       31.85     24.97 o
   5   4  23      200.03      118.57     33.36 o
   6   4  23        0.00       37.20     26.84 o
   7   4  23       34.56       41.16     27.63 o
   8   4  23       57.65       73.40     31.63 o
   9   4  23       61.06       70.39     32.63 o
  10   4  23        6.40       46.38     31.10 o
 -12   5  23      127.82      148.26     32.31 o
 -11   5  23       91.89       96.14     27.92 o
 -10   5  23        8.26       47.14     24.74 o
  -9   5  23        0.48       21.26     32.74 o
  -8   5  23       58.91       50.13     24.63 o
  -7   5  23      118.27       80.29     28.72 o
  -6   5  23        1.35       21.95     25.82 o
  -5   5  23        0.74      -15.56     23.50 o
  -4   5  23        0.02        0.64     21.44 o
  -3   5  23        3.23       11.53     21.36 o
  -2   5  23        6.72       38.25     23.45 o
  -1   5  23       35.71        2.20     23.63 o
   0   5  23        0.65        0.18     22.53 o
   1   5  23       14.74       42.36     26.14 o
   2   5  23        4.32        7.35     25.25 o
   3   5  23        5.03        5.84     26.26 o
   4   5  23      119.74      175.73     60.85 o
   5   5  23      132.10      118.54     36.12 o
   6   5  23      101.81      142.18     38.33 o
   7   5  23       13.36       33.23     31.59 o
   8   5  23      265.82      312.58     68.43 o
  -8   6  23        5.08       68.29     38.51 o
  -7   6  23      127.28      162.96     57.58 o
  -6   6  23       25.03       77.75     38.13 o
  -5   6  23       23.30       18.15     30.73 o
  -4   6  23      197.12      149.02     36.85 o
  -3   6  23        7.17       25.58     25.78 o
  -2   6  23      133.77      172.70     36.03 o
  -1   6  23      535.84      529.86     49.91 o
   0   6  23        7.73        1.97     28.87 o
   1   6  23       52.27      102.47     36.18 o
   2   6  23      173.12      191.44     40.70 o
   3   6  23       28.18        3.97     33.58 o
   4   6  23        2.70       35.75     36.08 o
 -16   0  24      181.29      193.98     80.71 o
 -14   0  24      130.38      184.39     71.35 o
 -12   0  24       10.86        3.27     42.82 o
 -10   0  24       77.00      138.79     57.58 o
  -8   0  24       64.36       36.55     21.11 o
  -6   0  24       32.14       18.89     17.05 o
  -4   0  24       20.75       23.67      9.28 o
  -2   0  24     3403.25     3468.15     91.25 o
   0   0  24      469.54      494.23     32.84 o
   2   0  24        0.19       70.06     57.20 o
   4   0  24        4.75       -0.79     10.53 o
   6   0  24        7.18        8.81     12.39 o
   8   0  24        5.02        4.52     15.12 o
  10   0  24      466.65      373.71     59.58 o
  12   0  24        3.51       28.29     34.53 o
 -17   1  24        0.25      -10.95     44.45 o
 -16   1  24       75.53       37.58     49.40 o
 -15   1  24      257.36      219.93     53.82 o
 -14   1  24       21.42       50.94     41.63 o
 -13   1  24        6.09       -9.61     33.29 o
 -12   1  24       11.85        0.69     32.71 o
 -11   1  24      246.71      217.00     45.64 o
 -10   1  24       67.22       80.70     24.44 o
  -9   1  24      622.88      636.03     31.16 o
  -8   1  24        2.59       -6.22      8.27 o
  -7   1  24       32.79       38.95     10.66 o
  -6   1  24        9.03       26.34      8.88 o
  -5   1  24      510.63      479.67     21.83 o
  -4   1  24        3.20        3.10      8.05 o
  -3   1  24      112.82      136.35     14.13 o
  -2   1  24      194.53      217.74     19.58 o
  -1   1  24        8.91       24.98      7.35 o
   0   1  24     1384.37     1317.10     37.37 o
   1   1  24     1272.64     1211.14     44.22 o
   2   1  24     2277.07     2327.51     49.65 o
   3   1  24       35.55       56.21     10.45 o
   4   1  24      931.84      822.49     27.06 o
   5   1  24        1.71       30.47     11.51 o
   6   1  24      280.41      250.05     36.80 o
   7   1  24        1.39        5.92     12.02 o
   8   1  24      159.83      215.72     27.46 o
   9   1  24       83.07       83.26     18.30 o
  10   1  24        0.23       27.28     15.98 o
  11   1  24      108.34      150.66     33.16 o
  12   1  24        0.19       48.41     28.94 o
 -16   2  24       11.51       48.62     44.19 o
 -15   2  24      323.16      403.64     63.73 o
 -14   2  24        7.33       54.36     38.71 o
 -13   2  24       15.60       44.47     38.13 o
 -12   2  24     1430.02     1347.51    160.36 o
 -11   2  24      411.80      434.02     59.09 o
 -10   2  24        1.75       12.99     13.51 o
  -9   2  24       15.98        7.14     18.12 o
  -8   2  24        0.87      -11.28     11.28 o
  -7   2  24       27.73       34.72     13.36 o
  -6   2  24        9.52        0.61     12.85 o
  -5   2  24      260.85      194.67     25.16 o
  -4   2  24       32.11       57.14     13.41 o
  -3   2  24      170.13      190.66     16.04 o
  -2   2  24       64.01       30.76     11.42 o
  -1   2  24        0.66       -5.05      9.56 o
   0   2  24        5.44        5.24      8.69 o
   1   2  24       66.51       57.03     13.15 o
   2   2  24      163.05      148.48     15.30 o
   3   2  24      128.99       76.78     23.92 o
   4   2  24     2735.30     2646.24     83.28 o
   5   2  24      387.92      378.14     28.87 o
   6   2  24        0.58       12.15     19.06 o
   7   2  24      373.77      277.57     32.45 o
   8   2  24        0.40       12.07     19.06 o
   9   2  24      183.17      147.58     28.63 o
  10   2  24       43.65       63.57     27.56 o
  11   2  24        5.32       14.12     26.48 o
  12   2  24       26.52       82.97     33.68 o
 -15   3  24        1.34      -11.71     71.65 o
 -14   3  24       42.49      116.91     80.62 o
 -13   3  24      127.71      128.34     29.23 o
 -12   3  24       45.29       57.24     22.52 o
 -11   3  24       26.45       30.38     15.30 o
 -10   3  24       84.52       90.03     25.11 o
  -9   3  24       28.75       -1.06     14.77 o
  -8   3  24       28.91        6.64     18.93 o
  -7   3  24      108.16       89.89     20.84 o
  -6   3  24       21.86       13.19     12.91 o
  -5   3  24        9.27        2.75     12.84 o
  -4   3  24       71.23       70.47     15.57 o
  -3   3  24        9.94        5.43     12.66 o
  -2   3  24       58.28       67.35     23.88 o
  -1   3  24      490.40      448.94     31.40 o
   0   3  24     1154.59     1038.42     47.25 o
   1   3  24      463.99      394.00     27.08 o
   2   3  24        3.97        1.71     12.76 o
   3   3  24      285.71      220.81     35.06 o
   4   3  24       17.89       18.22     18.80 o
   5   3  24      296.22      264.26     31.60 o
   6   3  24      198.18      200.97     44.98 o
   7   3  24       21.30       10.80     19.81 o
   8   3  24      427.14      511.86     44.74 o
   9   3  24      544.60      460.12     44.17 o
  10   3  24       12.82       24.40     28.43 o
  11   3  24        0.13      -27.11     27.11 o
 -14   4  24       92.64      218.69     94.09 o
 -13   4  24        0.12        5.59     27.68 o
 -12   4  24       11.92       38.36     28.67 o
 -11   4  24        3.94       11.95     23.74 o
 -10   4  24       70.99      101.39     33.88 o
  -9   4  24      203.48      172.63     22.04 o
  -8   4  24        5.15       12.99     16.27 o
  -7   4  24        9.11       -1.29     14.40 o
  -6   4  24        0.30       13.70     15.52 o
  -5   4  24        0.00        6.23     15.63 o
  -4   4  24       75.25       49.90     18.00 o
  -3   4  24        1.55        8.43     19.78 o
  -2   4  24        0.16        0.16     15.28 o
  -1   4  24      134.05      122.71     21.89 o
   0   4  24       57.48       89.11     24.16 o
   1   4  24      241.22      236.57     33.42 o
   2   4  24       28.55       13.98     25.83 o
   3   4  24      169.42      164.77     48.16 o
   4   4  24       82.94       33.16     26.39 o
   5   4  24       52.32       36.91     26.85 o
   6   4  24       88.48       84.31     30.95 o
   7   4  24       51.28       58.68     63.85 o
   8   4  24       15.30       80.66     32.22 o
   9   4  24      109.69      170.18     38.38 o
 -12   5  24      119.35       49.37     40.77 o
 -11   5  24       16.66        1.78     22.96 o
 -10   5  24      162.43      226.41     34.90 o
  -9   5  24       19.15       35.90     25.29 o
  -8   5  24        0.47       -6.00     42.97 o
  -7   5  24        1.10        8.07     24.74 o
  -6   5  24       46.49       54.12     37.01 o
  -5   5  24        5.46        5.55     23.60 o
  -4   5  24        0.47       12.59     21.19 o
  -3   5  24       41.24       39.90     24.11 o
  -2   5  24       42.70       39.64     25.01 o
  -1   5  24        2.61      -14.70     21.13 o
   0   5  24       74.48       74.07     26.81 o
   1   5  24        1.30        1.57     25.05 o
   2   5  24      113.37       98.72     34.57 o
   3   5  24       19.87       15.07     28.87 o
   4   5  24      258.48      262.32     85.13 o
   5   5  24        0.09       53.83     31.53 o
   6   5  24        6.19       53.93     30.68 o
   7   5  24      104.27       74.20     33.84 o
  -7   6  24       47.24       57.71     41.53 o
  -6   6  24      155.02      193.97     39.63 o
  -5   6  24       22.14       -9.39     29.61 o
  -4   6  24       29.10       34.45     31.06 o
  -3   6  24       16.29       10.40     26.08 o
  -2   6  24       13.11      -12.83     25.12 o
  -1   6  24       64.87       54.84     31.68 o
   0   6  24       70.78       28.58     33.82 o
   1   6  24        0.90       -9.35     31.26 o
   2   6  24       75.86       31.47     32.22 o
   3   6  24        2.05       65.74     36.17 o
 -16   0  25      241.95      289.93     86.73 o
 -14   0  25      112.20      109.23     66.94 o
 -12   0  25       30.16      147.18     61.46 o
 -10   0  25       18.84       34.81     37.74 o
  -8   0  25      915.35      994.68     99.27 o
  -6   0  25        9.87       16.14     22.70 o
  -4   0  25     1439.29     1276.20     42.70 o
  -2   0  25     9039.31     8994.31    212.54 o
   0   0  25      538.94      652.49     31.00 o
   2   0  25        1.81       64.91     17.60 o
   4   0  25      331.59      351.06     25.57 o
   6   0  25       24.72       34.94     12.75 o
   8   0  25        0.08       15.65     13.47 o
  10   0  25      292.90      247.26     53.41 o
  12   0  25      355.95      401.04     70.07 o
 -17   1  25       58.41       22.27     47.93 o
 -16   1  25       18.59      -13.69     42.23 o
 -15   1  25      570.23      404.76    118.30 o
 -14   1  25      558.14      604.62     80.94 o
 -13   1  25        0.44      -33.74     33.74 o
 -12   1  25       47.21       20.38     51.08 o
 -11   1  25        3.07        4.17     31.63 o
 -10   1  25      134.47       82.51     26.57 o
  -9   1  25        5.25        0.89     13.29 o
  -8   1  25      158.89      154.12     13.55 o
  -7   1  25       74.95      104.91     13.17 o
  -6   1  25      839.05      833.63     28.73 o
  -5   1  25      240.09      237.32     21.07 o
  -4   1  25       33.63       20.46     11.99 o
  -3   1  25      675.64      649.26     30.00 o
  -2   1  25      515.91      559.68     24.07 o
  -1   1  25      459.87      431.12     21.61 o
   0   1  25        3.04       24.40      8.73 o
   1   1  25        7.57       66.59      9.81 o
   2   1  25      187.75      208.26     14.92 o
   3   1  25      744.63      906.97     29.49 o
   4   1  25     1803.77     1754.20     49.62 o
   5   1  25     1157.41     1109.58     55.22 o
   6   1  25       44.84       48.27     26.58 o
   7   1  25       68.24       31.05     18.69 o
   8   1  25       10.96        6.27     18.98 o
   9   1  25      187.52      210.58     33.98 o
  10   1  25       18.93       -0.33     17.83 o
  11   1  25       78.14       46.59     26.75 o
  12   1  25        0.84        9.59     25.80 o
 -16   2  25       42.44        8.32     44.57 o
 -15   2  25      233.48      201.18     55.93 o
 -14   2  25       47.15       20.76     41.31 o
 -13   2  25        1.89       27.14     38.45 o
 -12   2  25      449.92      413.16     60.83 o
 -11   2  25      149.12      138.99     22.83 o
 -10   2  25     1009.63     1052.56    105.72 o
  -9   2  25       81.10      101.61     19.28 o
  -8   2  25      452.94      454.39     47.53 o
  -7   2  25      396.83      428.67     44.79 o
  -6   2  25      185.02      208.69     24.87 o
  -5   2  25       75.01       68.22     15.84 o
  -4   2  25       52.91       27.35     13.06 o
  -3   2  25        0.01       -9.59      9.59 o
  -2   2  25       20.35       13.34     11.05 o
  -1   2  25        1.13        9.89     10.98 o
   0   2  25        0.35        5.25      9.41 o
   1   2  25        1.38       11.50      9.72 o
   2   2  25      225.09      194.69     18.28 o
   3   2  25      769.89      630.07     37.14 o
   4   2  25      156.35      208.69     22.51 o
   5   2  25      358.56      406.09     30.32 o
   6   2  25       55.79       12.03     18.84 o
   7   2  25      184.83      108.42     42.58 o
   8   2  25       47.86       26.92     21.67 o
   9   2  25      136.92      106.02     29.25 o
  10   2  25      110.98       60.78     28.17 o
  11   2  25      167.10      187.05     38.36 o
 -15   3  25       77.10      -22.21     75.84 o
 -14   3  25        5.21       56.66     71.95 o
 -13   3  25      167.72      279.34     37.57 o
 -12   3  25       57.44       14.40     21.14 o
 -11   3  25      115.04      103.14     21.85 o
 -10   3  25       27.86       29.15     15.39 o
  -9   3  25        2.44       16.28     16.22 o
  -8   3  25       61.04       62.26     16.28 o
  -7   3  25        0.07        3.78     13.59 o
  -6   3  25       23.49       19.35     14.11 o
  -5   3  25       64.56       90.96     18.12 o
  -4   3  25      601.03      553.93     32.61 o
  -3   3  25      133.35      101.29     26.85 o
  -2   3  25       51.55       44.09     14.71 o
  -1   3  25       44.39       41.54     16.34 o
   0   3  25       15.56       36.45     14.67 o
   1   3  25      390.05      313.17     24.28 o
   2   3  25      152.13      139.08     22.31 o
   3   3  25       59.41       39.07     18.08 o
   4   3  25      255.48      158.36     26.66 o
   5   3  25       86.32       82.72     24.11 o
   6   3  25       26.64       61.38     22.77 o
   7   3  25       18.12       21.73     21.89 o
   8   3  25        4.42        4.64     34.60 o
   9   3  25      430.84      384.74     52.17 o
  10   3  25      142.45       94.88     34.25 o
 -13   4  25       12.40      -15.25     64.76 o
 -12   4  25      125.78      104.77     34.25 o
 -11   4  25       50.50       66.91     25.34 o
 -10   4  25      181.69      215.44     28.58 o
  -9   4  25       94.27      129.81     22.17 o
  -8   4  25       14.82       31.60     20.05 o
  -7   4  25       30.40       30.18     17.21 o
  -6   4  25       71.97       64.44     23.18 o
  -5   4  25       50.27       33.18     18.53 o
  -4   4  25      171.32      141.13     31.69 o
  -3   4  25      112.07      101.61     21.83 o
  -2   4  25      289.07      214.97     29.56 o
  -1   4  25       40.69       64.07     24.17 o
   0   4  25       12.26       24.23     21.98 o
   1   4  25      283.30      327.95     41.22 o
   2   4  25        6.79       -9.82     20.91 o
   3   4  25        1.44      -21.62     21.62 o
   4   4  25        4.81       51.79     28.56 o
   5   4  25       28.20       41.22     41.15 o
   6   4  25       10.13       43.95     29.42 o
   7   4  25       65.21       73.47     46.93 o
   8   4  25        9.49       18.19     29.51 o
   9   4  25        7.09       13.96     31.44 o
 -11   5  25       33.16        7.56     23.29 o
 -10   5  25       75.00      113.60     29.15 o
  -9   5  25       12.27       32.56     23.76 o
  -8   5  25       60.83       98.79     27.05 o
  -7   5  25       45.23       75.09     28.85 o
  -6   5  25       97.96      154.41     34.60 o
  -5   5  25       14.45       -7.72     23.84 o
  -4   5  25      161.39      148.11     32.96 o
  -3   5  25        0.02       24.89     23.35 o
  -2   5  25       42.31       11.93     23.88 o
  -1   5  25       31.71       48.75     26.06 o
   0   5  25        1.39       -4.80     25.94 o
   1   5  25        1.19      -20.88     25.68 o
   2   5  25       90.45       86.94     31.85 o
   3   5  25       32.81       37.84     38.22 o
   4   5  25       44.36       32.98     33.26 o
   5   5  25      191.78      243.24     44.83 o
   6   5  25       46.60       72.60     34.66 o
  -7   6  25        1.14       -8.20     31.66 o
  -6   6  25       60.72       76.28     35.21 o
  -5   6  25       14.00        5.29     32.59 o
  -4   6  25       10.90      -10.60     31.62 o
  -3   6  25      249.32      199.95     34.57 o
  -2   6  25      175.60      200.22     36.58 o
  -1   6  25       45.73       22.07     34.14 o
   0   6  25        4.81      -15.45     27.35 o
   1   6  25      155.52      198.04     41.91 o
   2   6  25        1.30       11.70     31.00 o
 -16   0  26        8.91      -51.80     59.86 o
 -14   0  26      139.50      154.57     72.34 o
 -12   0  26       21.30       59.93     53.39 o
 -10   0  26       34.00       16.43     51.95 o
  -8   0  26       83.63      140.25     31.05 o
  -6   0  26      148.24      145.92     59.87 o
  -4   0  26     2556.02     2410.81     68.33 o
  -2   0  26     1073.03     1150.08     41.62 o
   0   0  26      126.39      149.52     18.67 o
   2   0  26     3729.93     3683.39     98.71 o
   4   0  26      681.77      700.69     43.88 o
   6   0  26       50.48       50.73     14.31 o
   8   0  26      207.84      226.93     45.57 o
  10   0  26      266.02      405.88     66.19 o
  12   0  26      101.02       75.99     43.74 o
 -16   1  26       58.52      -31.72     43.78 o
 -15   1  26       81.13       38.66     45.03 o
 -14   1  26      523.18      665.83     78.97 o
 -13   1  26       17.66       -4.86     37.54 o
 -12   1  26      141.92      120.01     45.07 o
 -11   1  26        0.18      -23.56     33.59 o
 -10   1  26        3.02       44.41     36.77 o
  -9   1  26       13.86       20.17     13.52 o
  -8   1  26       29.80       24.85      9.96 o
  -7   1  26      187.59      222.53     26.94 o
  -6   1  26     1229.10     1275.80     41.45 o
  -5   1  26     1198.77     1230.59     36.74 o
  -4   1  26        2.54       12.54      9.45 o
  -3   1  26        4.15        1.27      9.10 o
  -2   1  26     1474.96     1618.76     41.32 o
  -1   1  26      938.17      906.86     37.83 o
   0   1  26     1197.90     1193.28     33.65 o
   1   1  26     3189.07     3057.70     64.03 o
   2   1  26      276.42      335.14     18.83 o
   3   1  26     1039.33      986.01     32.74 o
   4   1  26       43.83       55.27     11.81 o
   5   1  26       10.49       12.42     13.36 o
   6   1  26      117.72      104.88     18.98 o
   7   1  26        3.64       17.61     17.24 o
   8   1  26      383.65      317.33     72.93 o
   9   1  26       19.75       -0.91     21.29 o
  10   1  26       38.39       40.16     27.30 o
  11   1  26        1.42       -1.10     23.39 o
  12   1  26       47.28      -11.99     37.08 o
 -16   2  26       40.77       21.77     54.42 o
 -15   2  26        4.25       50.54     45.02 o
 -14   2  26       56.24      -37.84     37.84 o
 -13   2  26        3.51      -20.59     38.25 o
 -12   2  26        0.06      -32.58     33.66 o
 -11   2  26        2.49       25.62     17.65 o
 -10   2  26      343.18      350.09     49.39 o
  -9   2  26      626.42      670.58     34.00 o
  -8   2  26      619.01      696.64     33.97 o
  -7   2  26       97.99       85.35     15.25 o
  -6   2  26       14.92       15.21     13.33 o
  -5   2  26      638.52      753.84     45.92 o
  -4   2  26      453.77      435.37     26.73 o
  -3   2  26       72.56       78.20     17.17 o
  -2   2  26        5.28       11.45     10.88 o
  -1   2  26       97.03      102.21     21.66 o
   0   2  26       33.69        1.93      9.31 o
   1   2  26        1.25        3.24      9.86 o
   2   2  26      398.65      393.71     24.62 o
   3   2  26        5.79        4.84     14.99 o
   4   2  26      295.39      238.46     32.01 o
   5   2  26      709.20      673.89     48.00 o
   6   2  26      358.55      421.35     61.33 o
   7   2  26       93.39      111.51     25.22 o
   8   2  26       47.99        8.96     20.73 o
   9   2  26       29.38       12.16     23.75 o
  10   2  26      119.72      123.36     47.88 o
  11   2  26        0.41       -9.00     25.60 o
 -15   3  26       61.74       93.86     81.92 o
 -14   3  26       42.35       70.13     74.31 o
 -13   3  26       33.06       67.80     22.73 o
 -12   3  26      126.68      120.48     26.92 o
 -11   3  26      159.60      182.04     29.60 o
 -10   3  26       43.05       31.48     15.92 o
  -9   3  26      146.37      160.71     21.85 o
  -8   3  26       60.83       63.44     17.49 o
  -7   3  26        9.32        7.44     14.71 o
  -6   3  26       36.50       45.83     15.99 o
  -5   3  26       27.87       12.91     14.81 o
  -4   3  26      159.17      151.81     31.85 o
  -3   3  26      340.44      325.90     25.86 o
  -2   3  26      315.70      236.82     27.01 o
  -1   3  26        5.85       13.84     15.31 o
   0   3  26       84.80      116.26     17.70 o
   1   3  26        2.11       22.77     15.74 o
   2   3  26      113.14       98.28     23.51 o
   3   3  26       12.48      -19.76     19.76 o
   4   3  26       56.19       34.64     20.30 o
   5   3  26       53.56       44.64     33.88 o
   6   3  26        8.66        7.62     20.06 o
   7   3  26       34.68       17.38     28.82 o
   8   3  26      201.03      207.81     33.64 o
   9   3  26      155.89      158.40     32.04 o
  10   3  26      362.74      305.95     46.93 o
 -13   4  26        1.22      -18.86     72.79 o
 -12   4  26       29.34       15.34     60.54 o
 -11   4  26        1.69       -6.64     18.95 o
 -10   4  26        0.40       23.11     23.26 o
  -9   4  26        1.06       31.52     18.50 o
  -8   4  26        2.26       -5.30     16.60 o
  -7   4  26       71.58       51.33     18.40 o
  -6   4  26        3.30       23.14     20.11 o
  -5   4  26       85.70       78.61     22.03 o
  -4   4  26       85.30       40.25     18.38 o
  -3   4  26       51.58       45.14     18.74 o
  -2   4  26      117.83      116.95     30.78 o
  -1   4  26        0.07        9.36     23.43 o
   0   4  26        1.48       -3.55     20.59 o
   1   4  26        6.32        8.89     24.92 o
   2   4  26      193.97      144.76     32.91 o
   3   4  26      207.52      207.69     44.39 o
   4   4  26        0.36        4.49     40.80 o
   5   4  26        0.30       81.91     32.99 o
   6   4  26       71.54       61.99     31.69 o
   7   4  26       26.93       31.36     48.22 o
   8   4  26       62.43       29.29     31.05 o
 -11   5  26       73.61      113.45     30.13 o
 -10   5  26        0.05       -3.68     23.13 o
  -9   5  26        1.37        7.26     23.60 o
  -8   5  26      131.03      171.76     36.65 o
  -7   5  26       50.35       55.38     29.77 o
  -6   5  26       74.75      129.85     41.73 o
  -5   5  26       10.71       16.41     26.91 o
  -4   5  26        0.14      -21.32     21.32 o
  -3   5  26        6.70       43.80     25.97 o
  -2   5  26       11.74      -15.54     22.06 o
  -1   5  26       14.71       13.30     25.00 o
   0   5  26       67.65      108.92     32.91 o
   1   5  26       50.62       80.74     32.55 o
   2   5  26       13.31       42.01     30.16 o
   3   5  26       15.72       23.17     30.55 o
   4   5  26      538.23      557.41     62.90 o
   5   5  26        0.05        8.30     31.42 o
   6   5  26      304.59      211.56     44.55 o
  -6   6  26       38.68       59.69     34.52 o
  -5   6  26      218.82      193.06     42.92 o
  -4   6  26       55.34       23.43     30.96 o
  -3   6  26       88.20       77.17     31.10 o
  -2   6  26       33.91       30.68     27.90 o
  -1   6  26        3.39       16.29     31.83 o
   0   6  26       52.74       71.90     34.32 o
   1   6  26       70.44       95.00     47.81 o
 -16   0  27       40.17        5.48     66.10 o
 -14   0  27       85.84       82.99     65.19 o
 -12   0  27        1.41       16.88     51.34 o
 -10   0  27        1.72      -13.46     48.07 o
  -8   0  27       33.50       66.14     25.54 o
  -6   0  27      332.12      347.38     59.95 o
  -4   0  27        0.06        3.51     14.50 o
  -2   0  27      695.35      863.24     52.14 o
   0   0  27       77.84      123.21     22.78 o
   2   0  27     7825.57     7834.78    190.61 o
   4   0  27        3.06       12.55     12.27 o
   6   0  27       36.01       41.69     15.05 o
   8   0  27        0.78       -8.35     15.67 o
  10   0  27      158.71      256.58     56.98 o
 -16   1  27      116.49       91.07     49.05 o
 -15   1  27        2.19       37.87     44.89 o
 -14   1  27      219.45      190.31     57.02 o
 -13   1  27        3.39      -24.41     72.83 o
 -12   1  27        3.13       16.15     38.14 o
 -11   1  27      315.10      310.39     73.38 o
 -10   1  27        0.26       -7.13     33.96 o
  -9   1  27      110.60       87.96     33.28 o
  -8   1  27      200.53      216.11     25.69 o
  -7   1  27      183.30      188.41     18.79 o
  -6   1  27      124.93      100.49     14.15 o
  -5   1  27     1814.43     1942.02     51.93 o
  -4   1  27       31.80       27.59     10.10 o
  -3   1  27       63.24       58.99     11.42 o
  -2   1  27      926.94      925.04     39.83 o
  -1   1  27      258.25      320.56     18.51 o
   0   1  27      170.80      176.09     14.23 o
   1   1  27      410.48      477.61     21.58 o
   2   1  27     2680.72     2628.63     61.45 o
   3   1  27      195.71      229.04     21.36 o
   4   1  27        0.03       -4.87     10.46 o
   5   1  27        0.04        3.16     13.58 o
   6   1  27      503.97      536.07     35.16 o
   7   1  27       18.14        4.28     16.74 o
   8   1  27       82.05       75.83     26.03 o
   9   1  27       60.43       78.08     51.27 o
  10   1  27       26.20       29.92     25.53 o
  11   1  27       15.52        0.53     25.39 o
 -15   2  27       14.27      -17.36     46.48 o
 -14   2  27       13.50      -19.19     43.28 o
 -13   2  27       24.03       93.02     46.08 o
 -12   2  27      317.95      285.63     55.18 o
 -11   2  27      167.19      203.02     45.08 o
 -10   2  27       52.96       64.85     23.42 o
  -9   2  27      377.10      404.42     28.04 o
  -8   2  27        1.93        6.14     13.24 o
  -7   2  27       44.21        2.31     12.78 o
  -6   2  27        0.46      -12.30     12.30 o
  -5   2  27      102.64      108.42     17.90 o
  -4   2  27      101.51       96.46     15.96 o
  -3   2  27      389.99      299.15     20.54 o
  -2   2  27       24.22       43.39     12.65 o
  -1   2  27      110.33      103.05     19.19 o
   0   2  27        1.00       -0.52     10.81 o
   1   2  27       16.59        6.43     10.42 o
   2   2  27      105.68      109.21     18.23 o
   3   2  27       95.42       78.82     18.04 o
   4   2  27      795.87      710.77     40.77 o
   5   2  27        1.59       18.31     19.54 o
   6   2  27     1702.80     1698.17     81.15 o
   7   2  27       19.00       21.39     20.56 o
   8   2  27       84.13       21.00     36.22 o
   9   2  27       11.12       10.16     30.65 o
  10   2  27      167.90      142.62     80.25 o
 -14   3  27       38.37      -23.96     66.93 o
 -13   3  27      759.52     1052.75     92.73 o
 -12   3  27       38.07       19.61     31.24 o
 -11   3  27      221.01      208.61     31.25 o
 -10   3  27        2.97        7.68     21.54 o
  -9   3  27      153.09      145.88     22.04 o
  -8   3  27       28.89       24.22     16.06 o
  -7   3  27       25.32        9.02     14.99 o
  -6   3  27      203.13      140.35     20.70 o
  -5   3  27       84.79       48.77     16.91 o
  -4   3  27      513.74      439.37     29.96 o
  -3   3  27       10.72       16.26     14.05 o
  -2   3  27       23.54       63.01     16.00 o
  -1   3  27      207.19      145.48     25.96 o
   0   3  27      218.44      217.00     30.24 o
   1   3  27       36.78       28.13     18.01 o
   2   3  27      550.35      481.13     47.18 o
   3   3  27      205.09      104.47     29.83 o
   4   3  27       17.72       22.77     40.88 o
   5   3  27       15.49       27.06     21.84 o
   6   3  27       28.78       22.39     23.08 o
   7   3  27       15.30       50.75     25.79 o
   8   3  27      100.10      101.73     28.34 o
   9   3  27       53.07       87.12     29.42 o
 -13   4  27        4.28       59.02     79.40 o
 -12   4  27        4.50       18.19     29.60 o
 -11   4  27       82.82      133.79     26.43 o
 -10   4  27       18.10        9.74     20.54 o
  -9   4  27      378.26      479.74     36.60 o
  -8   4  27       13.87       26.00     17.96 o
  -7   4  27       34.28       45.41     20.04 o
  -6   4  27        4.12       -0.67     16.00 o
  -5   4  27      259.08      248.76     31.54 o
  -4   4  27        2.61       13.10     16.63 o
  -3   4  27       15.75        9.09     17.51 o
  -2   4  27       44.39       17.53     22.50 o
  -1   4  27      604.23      516.19     74.70 o
   0   4  27        2.53       24.16     24.12 o
   1   4  27      209.75      200.31     64.03 o
   2   4  27        1.39      -13.88     23.31 o
   3   4  27        1.71      -22.20     24.87 o
   4   4  27       16.54       15.59     34.72 o
   5   4  27       19.80       23.13     29.46 o
   6   4  27       28.09       -2.46     27.95 o
   7   4  27       66.29       52.37     32.71 o
   8   4  27       18.55       14.20     33.06 o
 -10   5  27       52.81       83.44     28.88 o
  -9   5  27        7.36       -0.36     30.00 o
  -8   5  27        9.12       43.54     63.43 o
  -7   5  27      300.66      265.65     60.91 o
  -6   5  27        2.96       24.85     24.58 o
  -5   5  27      263.96      236.95     39.38 o
  -4   5  27       61.44       28.84     22.72 o
  -3   5  27        5.26        6.83     23.91 o
  -2   5  27       71.95       52.85     25.43 o
  -1   5  27        8.26        7.27     26.60 o
   0   5  27        0.00      -25.66     25.66 o
   1   5  27        1.94        5.52     28.48 o
   2   5  27        2.41      -24.94     24.94 o
   3   5  27       14.84        5.85     29.83 o
   4   5  27      228.57      288.13     61.93 o
   5   5  27        4.19      -28.51     36.47 o
  -4   6  27       14.47       40.21     37.56 o
  -3   6  27       31.84       59.74     41.25 o
  -2   6  27       41.88       53.57     29.64 o
  -1   6  27      117.26       66.82     35.78 o
 -16   0  28       17.46      -13.16     66.48 o
 -14   0  28       26.54      -40.31     58.03 o
 -12   0  28       49.38       68.76     67.85 o
 -10   0  28        0.80        9.96     49.44 o
  -8   0  28        5.79       42.25     25.78 o
  -6   0  28      684.09      693.15     54.85 o
  -4   0  28      643.02      676.50     31.00 o
  -2   0  28    10120.85    10196.76    241.64 o
   0   0  28    13091.84    12379.93    269.22 o
   2   0  28      685.83      830.39     40.07 o
   4   0  28       56.50       73.31     30.47 o
   6   0  28       21.42       42.34     15.42 o
   8   0  28        2.02       27.29     18.28 o
  10   0  28        1.76       74.16     39.78 o
 -16   1  28       69.99       62.77     54.92 o
 -15   1  28      320.53      318.97     66.33 o
 -14   1  28      152.66      135.10     51.76 o
 -13   1  28       68.26       77.76     46.83 o
 -12   1  28        2.68        2.63     39.31 o
 -11   1  28      123.58      141.25     57.05 o
 -10   1  28      352.86      344.42     60.18 o
  -9   1  28        0.92       -4.98     22.88 o
  -8   1  28        7.45       34.52     28.11 o
  -7   1  28      131.81      164.34     18.97 o
  -6   1  28     1467.35     1645.70     50.72 o
  -5   1  28       86.91       70.54     15.38 o
  -4   1  28     1031.98      921.15     31.66 o
  -3   1  28      800.09      733.98     29.18 o
  -2   1  28       11.08       19.56     10.58 o
  -1   1  28      279.67      283.81     17.03 o
   0   1  28     1362.23     1267.83     36.62 o
   1   1  28       93.54      132.12     18.12 o
   2   1  28     1080.93     1091.50     41.25 o
   3   1  28        7.15        6.35     10.54 o
   4   1  28      434.72      417.29     26.57 o
   5   1  28        2.19        8.86     14.30 o
   6   1  28      329.70      334.62     40.60 o
   7   1  28      201.62      213.43     29.57 o
   8   1  28       59.10       81.55     26.59 o
   9   1  28       13.07       23.52     24.60 o
  10   1  28       16.45       27.18     47.69 o
  11   1  28       19.02       11.69     27.88 o
 -15   2  28        6.85      -34.02     44.57 o
 -14   2  28       51.98       23.02     44.70 o
 -13   2  28       34.49       46.47     45.83 o
 -12   2  28       10.40       23.65     39.85 o
 -11   2  28      117.21      108.16     33.71 o
 -10   2  28        9.82       30.35     19.48 o
  -9   2  28      486.12      548.97     50.18 o
  -8   2  28      837.19      843.63     40.47 o
  -7   2  28      248.07      208.46     22.69 o
  -6   2  28       91.41       83.49     17.19 o
  -5   2  28        0.19       10.74     18.74 o
  -4   2  28     2716.28     2551.71     71.12 o
  -3   2  28      225.09      222.93     21.67 o
  -2   2  28      497.49      467.92     26.79 o
  -1   2  28       78.57       77.90     14.48 o
   0   2  28       14.72        5.66     12.05 o
   1   2  28       13.11        4.55     11.42 o
   2   2  28       11.79       -2.33     12.47 o
   3   2  28       53.76       55.18     16.48 o
   4   2  28      100.18       57.51     21.29 o
   5   2  28       18.71        4.98     18.07 o
   6   2  28      194.19      142.39     46.59 o
   7   2  28      180.22      154.80     36.67 o
   8   2  28       42.38       40.24     24.18 o
   9   2  28        2.23        8.28     25.85 o
  10   2  28        0.07      -20.05     25.31 o
 -14   3  28        0.04       19.61     47.32 o
 -13   3  28      564.44      691.70     47.50 o
 -12   3  28      108.49       85.73     26.21 o
 -11   3  28      123.59      190.22     31.91 o
 -10   3  28        0.04       24.93     20.92 o
  -9   3  28       51.79       32.39     17.37 o
  -8   3  28       17.63       20.00     20.27 o
  -7   3  28        5.17       26.72     16.16 o
  -6   3  28       22.27       19.42     15.59 o
  -5   3  28       37.61       19.34     20.08 o
  -4   3  28      162.18      136.61     20.14 o
  -3   3  28        0.11      -12.10     13.82 o
  -2   3  28        3.39       -5.26     15.02 o
  -1   3  28        0.00       39.16     17.55 o
   0   3  28     1398.72     1191.14     56.71 o
   1   3  28        1.62      -16.45     16.59 o
   2   3  28        2.96       31.77     24.35 o
   3   3  28       90.37       18.54     25.34 o
   4   3  28       52.62       80.92     30.81 o
   5   3  28      180.15      177.84     53.67 o
   6   3  28        0.85       -9.76     20.69 o
   7   3  28       22.26        9.73     23.09 o
   8   3  28       19.59       69.73     41.44 o
   9   3  28      142.97      128.44     33.40 o
 -12   4  28        0.06        5.79     32.82 o
 -11   4  28       28.13       14.90     24.63 o
 -10   4  28       18.62       22.14     18.98 o
  -9   4  28       32.87       47.56     20.59 o
  -8   4  28        0.05       -5.85     17.37 o
  -7   4  28      245.97      265.37     39.51 o
  -6   4  28        6.32       28.43     22.55 o
  -5   4  28       14.13       17.42     18.36 o
  -4   4  28      161.47      143.14     28.83 o
  -3   4  28        2.28       -3.24     21.65 o
  -2   4  28      247.07      201.52     32.89 o
  -1   4  28       22.28        4.34     48.48 o
   0   4  28      549.65      567.00     60.03 o
   1   4  28      122.15       60.78     29.04 o
   2   4  28        0.49      -22.50     22.50 o
   3   4  28        0.70       -4.00     45.22 o
   4   4  28       94.79      101.12     34.58 o
   5   4  28       85.82       33.01     31.26 o
   6   4  28       32.13       24.88     29.00 o
   7   4  28        0.87       -6.98     30.76 o
 -10   5  28        0.15       24.57     38.26 o
  -9   5  28       48.36       79.41     28.13 o
  -8   5  28       69.98       36.29     41.68 o
  -7   5  28       25.81       16.84     27.95 o
  -6   5  28      149.74       90.65     36.26 o
  -5   5  28       48.64       31.03     26.28 o
  -4   5  28       34.05        5.27     23.24 o
  -3   5  28        4.85        6.79     32.74 o
  -2   5  28        2.33        3.01     24.62 o
  -1   5  28       13.33       51.25     29.59 o
   0   5  28       14.99        9.20     27.69 o
   1   5  28        0.11      -25.05     25.05 o
   2   5  28       10.97       28.25     29.53 o
   3   5  28       65.81       52.87     67.24 o
   4   5  28       23.92       41.03     37.12 o
 -16   0  29        7.56       96.59     78.04 o
 -14   0  29      477.05      436.56    101.05 o
 -12   0  29       33.73       69.90     62.22 o
 -10   0  29      193.61       78.20     60.56 o
  -8   0  29       27.12       37.99     28.51 o
  -6   0  29        3.72       23.01     23.48 o
  -4   0  29      180.76      226.49     23.14 o
  -2   0  29     4211.35     4338.32    114.54 o
   0   0  29      784.50      920.83     45.81 o
   2   0  29      984.30     1002.04     61.65 o
   4   0  29       34.53       27.76     23.61 o
   6   0  29       33.17       66.35     22.32 o
   8   0  29        5.81      -17.72     25.71 o
  10   0  29      210.55      200.38     54.01 o
 -15   1  29       60.78      102.22     89.79 o
 -14   1  29       71.41       83.18     48.19 o
 -13   1  29       18.64      -14.03     43.39 o
 -12   1  29        0.35        8.70     40.67 o
 -11   1  29        0.55       33.28     38.63 o
 -10   1  29      493.01      480.92    182.19 o
  -9   1  29       17.85       -6.05     28.76 o
  -8   1  29        2.24       17.53     15.91 o
  -7   1  29       45.38       31.28     13.15 o
  -6   1  29     3248.39     3497.39     96.54 o
  -5   1  29      461.34      480.98     26.10 o
  -4   1  29      473.39      546.22     37.73 o
  -3   1  29      605.62      618.93     37.14 o
  -2   1  29     1216.16     1229.21     36.71 o
  -1   1  29      266.79      242.78     21.17 o
   0   1  29       28.36       33.81     11.39 o
   1   1  29      279.04      281.78     20.19 o
   2   1  29        0.41       -0.67     10.37 o
   3   1  29      664.90      630.30     40.44 o
   4   1  29      131.10      154.65     28.98 o
   5   1  29        0.19       -5.10     14.28 o
   6   1  29      111.44      111.00     37.83 o
   7   1  29       15.48       29.47     20.76 o
   8   1  29      141.22      100.05     32.33 o
   9   1  29       58.05       33.36     25.49 o
  10   1  29       72.17      128.67     34.08 o
 -15   2  29       39.00       37.42     91.23 o
 -14   2  29       38.99       13.99     44.88 o
 -13   2  29        0.99       28.30     43.49 o
 -12   2  29       21.70       32.43     40.89 o
 -11   2  29        0.43       18.12     18.29 o
 -10   2  29      500.28      590.93     52.72 o
  -9   2  29       73.44       57.94     20.26 o
  -8   2  29     1608.14     1775.18     66.29 o
  -7   2  29       33.51       37.59     15.38 o
  -6   2  29      570.39      544.15     34.16 o
  -5   2  29       29.58       49.19     16.12 o
  -4   2  29      323.26      332.81     36.59 o
  -3   2  29       55.57       35.41     15.39 o
  -2   2  29        4.48       12.26     16.19 o
  -1   2  29        4.76        5.17     12.65 o
   0   2  29        0.00        5.00     14.32 o
   1   2  29       20.15       10.90     22.94 o
   2   2  29       15.62       31.35     14.87 o
   3   2  29       44.66       52.04     16.95 o
   4   2  29        0.81       -1.39     19.62 o
   5   2  29       56.69       87.21     23.63 o
   6   2  29       90.63       78.91     35.97 o
   7   2  29      243.64      209.87     32.81 o
   8   2  29        3.23       43.15     34.95 o
   9   2  29        0.02      -14.99     24.72 o
 -14   3  29       30.75       54.12     51.59 o
 -13   3  29       33.69       55.95     48.04 o
 -12   3  29      128.91      140.47     29.33 o
 -11   3  29        0.02      -18.99     22.12 o
 -10   3  29        1.14       21.15     17.21 o
  -9   3  29        5.55       15.54     17.67 o
  -8   3  29        0.44        1.71     16.36 o
  -7   3  29        7.65       25.71     25.21 o
  -6   3  29       35.34       50.02     17.81 o
  -5   3  29       19.89       15.32     17.15 o
  -4   3  29      390.28      384.11     35.53 o
  -3   3  29        0.00       22.18     15.39 o
  -2   3  29      326.13      274.25     28.33 o
  -1   3  29      180.03      197.20     26.61 o
   0   3  29       19.07       22.83     18.30 o
   1   3  29       70.96       10.99     25.72 o
   2   3  29       19.00       29.74     24.94 o
   3   3  29       39.11       31.52     31.30 o
   4   3  29        9.21        4.93     25.86 o
   5   3  29      129.42      119.26     34.36 o
   6   3  29        0.00       -0.49     26.21 o
   7   3  29       14.92       59.88     35.18 o
   8   3  29        0.92       30.82     38.71 o
 -12   4  29      145.65      123.14     38.25 o
 -11   4  29        5.77       26.41     27.17 o
 -10   4  29       39.44       39.86     20.20 o
  -9   4  29       61.23       81.78     23.84 o
  -8   4  29        3.76       24.98     19.44 o
  -7   4  29      184.51      221.71     34.79 o
  -6   4  29       30.10       47.14     21.24 o
  -5   4  29       26.89       11.07     21.92 o
  -4   4  29       22.51       28.45     18.45 o
  -3   4  29      117.41       59.35     27.79 o
  -2   4  29       54.78       55.51     25.62 o
  -1   4  29        0.65       21.02     24.87 o
   0   4  29       25.95       27.63     26.09 o
   1   4  29      109.14       47.12     28.09 o
   2   4  29       60.58       39.69     28.56 o
   3   4  29        1.16       12.60     56.51 o
   4   4  29        1.45      -10.22     26.25 o
   5   4  29       14.37       36.58     32.89 o
   6   4  29        8.97        0.56     32.11 o
  -9   5  29       42.90       31.63     32.38 o
  -8   5  29      296.50      294.73     46.17 o
  -7   5  29        3.34       15.42     32.83 o
  -6   5  29       89.08      114.91     33.78 o
  -5   5  29      175.31      176.96     37.70 o
  -4   5  29       81.08       49.96     26.36 o
  -3   5  29       87.68       47.25     25.20 o
  -2   5  29       56.34       37.27     28.36 o
  -1   5  29        1.72      -12.43     25.97 o
   0   5  29        0.14        0.28     29.30 o
   1   5  29       33.77       33.78     29.04 o
   2   5  29       38.96      -10.41     26.25 o
   3   5  29       46.04       34.73     52.67 o
 -14   0  30      502.74      517.76    119.24 o
 -12   0  30        0.04      -54.46     54.46 o
 -10   0  30      119.64      203.63     76.07 o
  -8   0  30      200.77      207.23     79.96 o
  -6   0  30      149.28       93.67     29.09 o
  -4   0  30      234.44      270.97     29.61 o
  -2   0  30     1231.96     1305.64     54.82 o
   0   0  30      105.83      214.51     23.62 o
   2   0  30       44.44       57.20     19.68 o
   4   0  30        3.92       12.00     16.00 o
   6   0  30       28.28       54.06     28.94 o
   8   0  30       17.65       -0.15     29.59 o
  10   0  30      107.89      151.45     52.41 o
 -15   1  30        6.04       42.89     51.89 o
 -14   1  30        0.67        2.95     46.05 o
 -13   1  30       34.57       12.78     44.16 o
 -12   1  30      171.45      278.25     97.37 o
 -11   1  30       31.67      101.40     45.61 o
 -10   1  30      162.64      113.79     46.56 o
  -9   1  30       11.43       35.28     38.91 o
  -8   1  30        0.51        4.01     16.37 o
  -7   1  30        6.87        6.77     12.33 o
  -6   1  30      443.78      457.31     29.63 o
  -5   1  30      287.10      272.14     26.04 o
  -4   1  30      338.15      376.35     23.17 o
  -3   1  30     1080.19     1163.57     56.80 o
  -2   1  30     1115.01     1228.58     43.36 o
  -1   1  30      199.52      226.50     25.83 o
   0   1  30      821.20      774.13     36.32 o
   1   1  30       98.47       60.06     13.44 o
   2   1  30       96.65       62.59     15.62 o
   3   1  30      208.32      208.50     19.02 o
   4   1  30      183.23      187.65     19.95 o
   5   1  30      151.83      135.70     21.79 o
   6   1  30        0.93      -11.23     18.22 o
   7   1  30        2.27        1.27     20.55 o
   8   1  30       24.58       25.30     37.69 o
   9   1  30        1.78        8.18     24.65 o
  10   1  30        0.82      -21.03     31.11 o
 -14   2  30       57.77      -17.41     46.35 o
 -13   2  30        4.75      -30.17     43.27 o
 -12   2  30       84.22        5.54     43.09 o
 -11   2  30        4.20        4.82     30.25 o
 -10   2  30      179.42      246.34     32.24 o
  -9   2  30      386.49      333.84     64.80 o
  -8   2  30      384.58      393.55     35.33 o
  -7   2  30       18.19       32.49     15.46 o
  -6   2  30      300.83      261.69     25.14 o
  -5   2  30      126.79      139.47     20.53 o
  -4   2  30       16.01        4.72     14.17 o
  -3   2  30       70.74       68.66     19.42 o
  -2   2  30       41.16       25.72     18.20 o
  -1   2  30        4.79        1.17     15.28 o
   0   2  30       44.64       40.67     15.81 o
   1   2  30       30.74       38.89     15.78 o
   2   2  30      117.52      103.64     19.04 o
   3   2  30      314.08      267.02     34.41 o
   4   2  30      582.62      597.80     83.86 o
   5   2  30        0.22       51.69     22.21 o
   6   2  30       78.49       58.47     24.13 o
   7   2  30       14.67      -21.01     21.01 o
   8   2  30        2.38      -17.80     24.14 o
   9   2  30       44.51        3.10     27.00 o
 -13   3  30       12.28      -27.05     44.65 o
 -12   3  30       76.67      119.34     29.06 o
 -11   3  30       91.12      142.11     30.05 o
 -10   3  30       66.35      100.88     48.88 o
  -9   3  30        0.07       15.10     17.92 o
  -8   3  30        4.78        8.29     22.04 o
  -7   3  30       68.78       32.01     18.04 o
  -6   3  30       91.07       85.52     19.95 o
  -5   3  30       16.85       -3.83     15.91 o
  -4   3  30       18.21       23.31     16.74 o
  -3   3  30       92.37       71.50     19.26 o
  -2   3  30      156.14       83.43     22.01 o
  -1   3  30       21.31       19.93     17.91 o
   0   3  30      111.35      109.11     26.58 o
   1   3  30       53.01       28.66     24.28 o
   2   3  30       19.32       42.75     25.06 o
   3   3  30      176.18      172.84     38.23 o
   4   3  30        8.66       -1.82     24.21 o
   5   3  30        0.02       48.54     29.80 o
   6   3  30       54.89       61.75     90.02 o
   7   3  30      324.49      420.27     53.77 o
   8   3  30       13.52       18.53     30.80 o
 -11   4  30       11.56       14.10     27.67 o
 -10   4  30        9.26       18.12     20.99 o
  -9   4  30       80.57       96.60     24.52 o
  -8   4  30       30.28       48.57     20.27 o
  -7   4  30        7.98       -0.40     20.27 o
  -6   4  30       47.21       68.79     22.05 o
  -5   4  30       12.63       -8.32     18.11 o
  -4   4  30        2.03       38.26     23.50 o
  -3   4  30      117.08       77.60     35.52 o
  -2   4  30        1.66      -11.69     27.02 o
  -1   4  30       64.37       31.21     40.40 o
   0   4  30        0.01        2.17     24.16 o
   1   4  30       80.02       58.43     42.07 o
   2   4  30        7.03       46.03     29.90 o
   3   4  30        1.81       50.13     40.12 o
   4   4  30       14.76        4.31     29.28 o
   5   4  30        8.51       -9.26     31.14 o
   6   4  30        4.13       23.81     33.72 o
  -8   5  30      121.93      179.17     42.01 o
  -7   5  30        1.78       36.32     29.62 o
  -6   5  30       56.19       56.86     31.42 o
  -5   5  30        7.29       49.36     31.10 o
  -4   5  30       80.43      103.37     29.45 o
  -3   5  30      194.51      169.84     35.62 o
  -2   5  30        3.68      -23.59     27.89 o
  -1   5  30        1.36      -11.23     28.31 o
   0   5  30        9.26       19.14     31.94 o
   1   5  30        5.03       15.35     30.09 o
   2   5  30       31.39       42.52     32.06 o
 -14   0  31       77.92        4.56     69.45 o
 -12   0  31       15.82       28.90     62.37 o
 -10   0  31       26.52       30.80     60.01 o
  -8   0  31        4.48      -47.08     50.43 o
  -6   0  31        9.62      -13.54     48.45 o
  -4   0  31      162.65      120.62     36.70 o
  -2   0  31      818.15      841.79     42.50 o
   0   0  31       24.40       75.07     30.43 o
   2   0  31      517.36      554.38     88.80 o
   4   0  31      519.51      651.55     97.12 o
   6   0  31       76.94       28.60     27.99 o
   8   0  31      111.90      134.26     44.27 o
 -15   1  31        4.18       28.11     53.71 o
 -14   1  31       17.56       11.74     48.61 o
 -13   1  31        1.77       20.88     49.73 o
 -12   1  31       17.17        2.05     51.00 o
 -11   1  31       36.42       53.37     42.45 o
 -10   1  31       10.32       61.16     94.01 o
  -9   1  31       25.46       71.07     45.08 o
  -8   1  31       26.96       20.90     17.72 o
  -7   1  31        1.51        0.05     19.82 o
  -6   1  31        3.80       21.95     16.90 o
  -5   1  31      685.06      779.74     35.62 o
  -4   1  31       74.84       91.10     21.24 o
  -3   1  31      169.68      143.59     21.20 o
  -2   1  31      133.81      152.34     16.97 o
  -1   1  31       92.02       77.00     15.66 o
   0   1  31       48.32       49.52     14.02 o
   1   1  31       49.76       56.62     14.50 o
   2   1  31        1.45        9.44     12.89 o
   3   1  31        9.66       23.02     13.37 o
   4   1  31        2.21       -5.13     12.53 o
   5   1  31        1.42       -4.64     17.44 o
   6   1  31        9.90        7.95     17.73 o
   7   1  31        1.56        1.37     21.58 o
   8   1  31      172.59      222.33    112.39 o
   9   1  31       82.81       83.70     30.06 o
 -14   2  31       45.20       94.93     55.43 o
 -13   2  31      110.95      100.72     51.81 o
 -12   2  31       30.34       -6.92     45.97 o
 -11   2  31       19.75       16.61     18.91 o
 -10   2  31       10.02      -17.27     18.93 o
  -9   2  31      208.88      229.91     49.92 o
  -8   2  31      526.92      557.68     35.42 o
  -7   2  31      231.46      294.37     39.40 o
  -6   2  31        5.05       23.10     15.85 o
  -5   2  31       91.94       93.61     18.30 o
  -4   2  31      171.19      180.68     21.65 o
  -3   2  31       98.74      124.76     20.31 o
  -2   2  31        0.52       16.90     15.68 o
  -1   2  31       31.19        0.88     15.63 o
   0   2  31        0.24       16.02     15.13 o
   1   2  31       32.22       29.45     17.61 o
   2   2  31       30.76       20.73     15.11 o
   3   2  31        3.02        7.26     18.54 o
   4   2  31        0.68       20.34     20.11 o
   5   2  31       28.62       23.43     22.73 o
   6   2  31        5.43        1.52     21.06 o
   7   2  31       73.18       73.87     26.58 o
   8   2  31      159.60       35.95     29.83 o
 -13   3  31      143.79       77.36    106.04 o
 -12   3  31       51.04      110.76     57.06 o
 -11   3  31      134.57      135.08     30.79 o
 -10   3  31        2.69       38.60     24.99 o
  -9   3  31       40.98       28.75     21.44 o
  -8   3  31       47.41       61.38     19.91 o
  -7   3  31       75.89       78.74     27.34 o
  -6   3  31        6.88       16.17     17.24 o
  -5   3  31        7.00      -16.19     16.19 o
  -4   3  31       49.83       36.99     17.16 o
  -3   3  31      173.03      142.63     22.66 o
  -2   3  31        0.92       17.68     17.87 o
  -1   3  31        3.34       24.72     19.41 o
   0   3  31        0.04       12.19     23.81 o
   1   3  31       12.34      -12.46     28.42 o
   2   3  31       20.80        6.19     28.43 o
   3   3  31       26.61        9.64     73.40 o
   4   3  31       21.37       54.32     31.02 o
   5   3  31       39.67       -7.70     27.15 o
   6   3  31       22.73      -24.38     28.22 o
   7   3  31        1.91      -23.92     29.51 o
 -11   4  31       23.42       70.62     31.34 o
 -10   4  31       77.32       99.40     36.45 o
  -9   4  31       11.06        3.16     20.49 o
  -8   4  31       18.50       10.92     31.72 o
  -7   4  31        0.61        1.45     20.63 o
  -6   4  31       11.10       15.22     21.32 o
  -5   4  31       35.28       52.84     34.93 o
  -4   4  31       15.41      -16.12     20.83 o
  -3   4  31        4.69        1.69     23.77 o
  -2   4  31      125.08       47.21     27.91 o
  -1   4  31       35.93       37.72     28.57 o
   0   4  31        0.79      -23.96     23.96 o
   1   4  31        4.12       23.73     27.40 o
   2   4  31       46.07       18.94     30.81 o
   3   4  31      128.44       86.38     45.11 o
   4   4  31       61.83       64.17     35.67 o
   5   4  31        2.40       -0.68     34.46 o
  -7   5  31       10.14      -20.98     45.29 o
  -6   5  31        0.14       13.40     30.66 o
  -5   5  31       17.31       23.12     30.84 o
  -4   5  31      117.09      100.49     31.43 o
  -3   5  31       11.62       49.65     31.10 o
  -2   5  31        1.94      -13.01     32.79 o
  -1   5  31        6.48      -15.72     27.47 o
   0   5  31        3.35       41.64     31.94 o
   1   5  31        7.09       28.37     32.02 o
 -14   0  32       65.04       58.80     75.61 o
 -12   0  32        4.99       40.31     67.46 o
 -10   0  32        8.04      -43.58     53.85 o
  -8   0  32        2.01       16.88     58.56 o
  -6   0  32        9.98      125.12     66.63 o
  -4   0  32      380.42      465.80     41.47 o
  -2   0  32       16.59       42.56     16.35 o
   0   0  32      256.80      295.96     30.70 o
   2   0  32        3.64       16.45     16.77 o
   4   0  32        1.72       36.98     19.58 o
   6   0  32      214.24      273.49     53.63 o
   8   0  32      359.71      530.54     80.19 o
 -14   1  32        5.77       -2.24     50.01 o
 -13   1  32        4.32      -15.27     53.85 o
 -12   1  32       21.31        3.20     46.38 o
 -11   1  32      213.19      205.93     58.50 o
 -10   1  32      169.20      100.94     56.29 o
  -9   1  32        5.80      -20.54     39.00 o
  -8   1  32      245.01      235.39     42.93 o
  -7   1  32        2.54      -27.36     32.04 o
  -6   1  32        4.04       13.81     21.31 o
  -5   1  32       40.42       60.83     16.29 o
  -4   1  32      636.93      598.18     38.48 o
  -3   1  32      448.19      514.12     37.32 o
  -2   1  32       37.38       62.87     20.94 o
  -1   1  32        8.03       19.50     24.11 o
   0   1  32      463.97      494.20     29.93 o
   1   1  32      135.24      119.30     21.81 o
   2   1  32       93.71       79.90     16.83 o
   3   1  32      101.30       65.46     18.15 o
   4   1  32       10.44       22.30     14.22 o
   5   1  32        5.13       11.37     19.49 o
   6   1  32       83.19       45.96     23.47 o
   7   1  32       47.27       30.42     44.04 o
   8   1  32       29.44       -3.64     49.97 o
 -14   2  32        0.25      -20.80     46.16 o
 -13   2  32       16.35       72.80     52.91 o
 -12   2  32        5.13        6.27     44.27 o
 -11   2  32        4.24        6.07     18.72 o
 -10   2  32       14.93        6.13     20.54 o
  -9   2  32       32.82       32.89     27.83 o
  -8   2  32       19.45       -0.40     18.17 o
  -7   2  32      529.60      508.22     34.90 o
  -6   2  32      105.41      141.01     21.45 o
  -5   2  32      245.14      244.34     25.33 o
  -4   2  32       52.96       17.94     18.66 o
  -3   2  32       58.36       71.02     18.77 o
  -2   2  32      207.32      214.25     24.67 o
  -1   2  32        7.24       22.38     16.00 o
   0   2  32      390.11      370.35     35.67 o
   1   2  32       55.51       36.44     20.97 o
   2   2  32        2.06       30.08     19.73 o
   3   2  32       18.05        8.27     18.56 o
   4   2  32      186.18      187.69     31.14 o
   5   2  32       21.90        3.31     20.52 o
   6   2  32        9.72       -2.15     22.13 o
   7   2  32       16.13       20.89     25.05 o
   8   2  32       40.72       17.69     28.19 o
 -12   3  32      164.83      262.30     67.34 o
 -11   3  32       62.95       50.92     26.72 o
 -10   3  32       24.88        3.29     23.68 o
  -9   3  32       38.36       43.58     19.59 o
  -8   3  32      266.15      269.64     29.03 o
  -7   3  32        0.12        5.14     18.60 o
  -6   3  32        0.01       14.05     17.94 o
  -5   3  32       21.84       13.38     17.86 o
  -4   3  32       33.81       20.10     18.94 o
  -3   3  32        3.39       14.09     18.84 o
  -2   3  32        0.63       23.16     19.82 o
  -1   3  32       64.65       37.43     27.16 o
   0   3  32       33.23       20.76     25.58 o
   1   3  32        0.26       -2.71     35.13 o
   2   3  32       35.94       17.43     29.12 o
   3   3  32        2.98       88.57     75.03 o
   4   3  32        1.43        1.21     27.42 o
   5   3  32       44.87       47.48     48.30 o
   6   3  32       46.32       -8.24     28.57 o
 -10   4  32      174.90      193.18     36.62 o
  -9   4  32        0.14       -1.80     21.51 o
  -8   4  32        0.47        2.84     21.62 o
  -7   4  32        0.30       -2.73     20.79 o
  -6   4  32       25.61       12.14     21.46 o
  -5   4  32        3.65      -12.91     23.70 o
  -4   4  32      105.72       94.44     46.01 o
  -3   4  32        0.79        6.32     29.31 o
  -2   4  32        0.11       17.92     25.19 o
  -1   4  32      165.86      116.34     34.66 o
   0   4  32       33.45        0.33     27.31 o
   1   4  32       23.88       37.75     29.22 o
   2   4  32        2.21       45.38     29.08 o
   3   4  32       27.89       74.37     37.06 o
   4   4  32       62.39       66.74     37.08 o
  -5   5  32       19.77       35.57     31.23 o
  -4   5  32       67.89       47.99     27.80 o
  -3   5  32        7.94       -8.72     28.88 o
  -2   5  32        0.08       -0.23     29.42 o
  -1   5  32        4.49      -27.67     27.67 o
   0   5  32       35.08       99.21     42.48 o
 -14   0  33       76.20       16.51     77.05 o
 -12   0  33        0.33      -39.09     61.38 o
 -10   0  33      134.37      180.21     78.88 o
  -8   0  33       15.94      -36.28     48.60 o
  -6   0  33       31.19       37.88     60.62 o
  -4   0  33       44.97       -8.06     41.07 o
  -2   0  33      405.80      453.64     84.49 o
   0   0  33       27.82       19.95     16.48 o
   2   0  33      240.87      261.56     39.34 o
   4   0  33        6.66       27.45     24.04 o
   6   0  33      522.08      751.48     88.50 o
   8   0  33       88.46       82.76     43.97 o
 -14   1  33       10.68       44.71     53.34 o
 -13   1  33        0.00      -30.99     48.64 o
 -12   1  33       11.03      -20.85     43.67 o
 -11   1  33       12.03       43.26     50.05 o
 -10   1  33        6.58       25.91     44.33 o
  -9   1  33       78.66       11.89    140.68 o
  -8   1  33       32.86       36.31     20.55 o
  -7   1  33        4.05       22.74     19.80 o
  -6   1  33      145.94      127.73     29.24 o
  -5   1  33        5.59       -1.23     14.82 o
  -4   1  33      394.53      365.64     30.28 o
  -3   1  33      383.22      382.33     35.74 o
  -2   1  33      150.64      160.98     22.62 o
  -1   1  33      568.09      653.81     46.35 o
   0   1  33        6.77       26.31     14.18 o
   1   1  33      340.35      376.04     27.87 o
   2   1  33        2.27        4.72     14.02 o
   3   1  33        0.72        0.53     15.22 o
   4   1  33        0.08      -17.65     17.65 o
   5   1  33       52.65       78.60     24.89 o
   6   1  33      108.30      133.31     34.88 o
   7   1  33       58.53       31.10     25.80 o
   8   1  33        0.52       35.96     27.96 o
 -13   2  33       13.76       67.81     55.13 o
 -12   2  33        0.89        8.67     48.97 o
 -11   2  33        9.23        2.04     19.38 o
 -10   2  33      193.40      239.72     59.21 o
  -9   2  33        0.00       20.63     22.88 o
  -8   2  33      113.45      121.77     29.62 o
  -7   2  33      325.91      315.62     41.36 o
  -6   2  33     1769.37     1767.12     69.42 o
  -5   2  33        0.64       -4.96     15.77 o
  -4   2  33       98.13       95.85     25.38 o
  -3   2  33       16.85       23.11     16.91 o
  -2   2  33        5.04       18.29     15.85 o
  -1   2  33      120.66       87.27     19.20 o
   0   2  33        9.48       -0.04     16.86 o
   1   2  33       30.39        3.16     22.44 o
   2   2  33       11.50        9.77     32.10 o
   3   2  33      146.52      179.66     96.61 o
   4   2  33      112.49      106.73     55.76 o
   5   2  33       50.93       31.88     22.09 o
   6   2  33        0.62       -4.11     23.08 o
   7   2  33        6.40       11.08     28.97 o
 -12   3  33      142.13       49.08     52.49 o
 -11   3  33       84.31       42.61     27.37 o
 -10   3  33      269.26      216.32     36.19 o
  -9   3  33       80.88       79.23     21.56 o
  -8   3  33      160.17      155.82     25.48 o
  -7   3  33       69.39       55.18     20.67 o
  -6   3  33       66.60       51.75     24.14 o
  -5   3  33      162.59      154.98     24.55 o
  -4   3  33       13.87        8.27     16.77 o
  -3   3  33       41.10       25.15     19.84 o
  -2   3  33       60.03       48.28     22.50 o
  -1   3  33       25.81       32.33     32.30 o
   0   3  33        3.04       23.71     44.30 o
   1   3  33       75.09       34.26     29.16 o
   2   3  33        0.66       24.89     29.73 o
   3   3  33        1.94       63.52     33.78 o
   4   3  33        9.26        5.86     28.15 o
   5   3  33       12.94       32.85     31.03 o
   6   3  33       92.33      128.79     39.29 o
  -9   4  33       30.47       61.25     26.17 o
  -8   4  33       28.17       13.23     22.23 o
  -7   4  33        0.70       14.86     22.58 o
  -6   4  33        0.15       -5.28     21.83 o
  -5   4  33        0.70      -27.74     27.74 o
  -4   4  33       80.66       98.43     33.24 o
  -3   4  33       17.73       10.10     32.11 o
  -2   4  33       85.50       79.56     32.37 o
  -1   4  33       22.76       12.83     31.65 o
   0   4  33        4.53        0.95     28.49 o
   1   4  33        0.74       10.07     29.53 o
   2   4  33       38.08       23.79     34.99 o
   3   4  33        4.49       27.96     34.31 o
 -14   0  34        7.05        3.80     76.21 o
 -12   0  34      169.77      186.07     91.67 o
 -10   0  34      491.21      655.51    133.86 o
  -8   0  34      155.56        9.74     64.96 o
  -6   0  34        0.48        7.00     53.09 o
  -4   0  34      140.28      121.33     73.26 o
  -2   0  34        4.02       47.38     22.78 o
   0   0  34      143.71      172.27     38.34 o
   2   0  34       81.37      120.72     23.28 o
   4   0  34       36.42       38.18     29.82 o
   6   0  34       28.34       63.59     38.94 o
 -13   1  34        0.00      -41.45     48.89 o
 -12   1  34       15.21        0.08     47.77 o
 -11   1  34       48.06      -17.60     43.07 o
 -10   1  34        2.93       -0.20     46.12 o
  -9   1  34       28.55       -2.09     44.89 o
  -8   1  34      404.88      514.50    103.30 o
  -7   1  34      135.08      162.77     31.76 o
  -6   1  34      485.96      470.39     32.69 o
  -5   1  34       35.94       41.37     18.82 o
  -4   1  34       13.67       26.97     16.15 o
  -3   1  34       29.87       26.28     15.96 o
  -2   1  34      111.03      126.26     21.34 o
  -1   1  34       39.17       22.78     17.27 o
   0   1  34        4.79       25.44     14.20 o
   1   1  34        3.80       -0.14     13.74 o
   2   1  34        9.16        0.87     15.40 o
   3   1  34       36.73       27.10     22.92 o
   4   1  34       45.91       55.51     31.62 o
   5   1  34       16.15       23.57     21.31 o
   6   1  34      157.79      227.96     38.54 o
   7   1  34       59.12       80.89     30.65 o
 -13   2  34        0.04        8.54     74.88 o
 -12   2  34        7.09       25.76     50.94 o
 -11   2  34        0.01      -18.14     47.21 o
 -10   2  34      236.40      196.78     51.98 o
  -9   2  34       32.11       61.15     37.14 o
  -8   2  34      273.35      279.73     67.69 o
  -7   2  34        7.28       21.99     18.00 o
  -6   2  34      481.78      508.40     38.87 o
  -5   2  34       49.98       38.96     25.59 o
  -4   2  34      386.01      442.29     38.35 o
  -3   2  34       16.53       23.79     16.85 o
  -2   2  34        2.82       13.42     16.68 o
  -1   2  34       10.43       12.10     16.39 o
   0   2  34       93.27       92.83     23.49 o
   1   2  34       91.56       61.12     36.46 o
   2   2  34      140.70      149.56     35.27 o
   3   2  34       44.50       47.25     47.35 o
   4   2  34        7.96       -2.79     25.42 o
   5   2  34       78.77      129.49     28.95 o
   6   2  34       23.74       13.55     25.88 o
 -11   3  34       20.31       49.24     57.84 o
 -10   3  34       34.86       20.42     26.46 o
  -9   3  34      394.14      322.38     45.75 o
  -8   3  34       35.99       43.87     20.86 o
  -7   3  34        0.94      -11.64     17.94 o
  -6   3  34       18.23      -13.52     18.32 o
  -5   3  34       98.47       84.33     24.11 o
  -4   3  34       17.83       34.01     19.94 o
  -3   3  34       53.55       38.77     21.90 o
  -2   3  34       16.47       -2.19     19.27 o
  -1   3  34        9.16       -6.45     42.79 o
   0   3  34      391.10      381.24     51.68 o
   1   3  34       26.81       41.58     29.42 o
   2   3  34       24.30       26.30     29.45 o
   3   3  34        0.04      -20.72     27.91 o
   4   3  34        1.58      -10.18     44.53 o
   5   3  34       30.63      -13.48     29.70 o
  -9   4  34      182.89      222.81     53.63 o
  -8   4  34       45.02       36.42     25.20 o
  -7   4  34       14.19       38.54     24.04 o
  -6   4  34        3.80       16.96     26.93 o
  -5   4  34      167.97      225.72     85.81 o
  -4   4  34        1.56        5.99     27.52 o
  -3   4  34        2.40       -7.12     30.24 o
  -2   4  34       22.92       48.54     31.68 o
  -1   4  34       14.42       -7.41     28.97 o
   0   4  34       61.78       80.53     36.15 o
   1   4  34       12.14       -0.48     29.80 o
   2   4  34       52.39       27.12     33.78 o
 -12   0  35      136.74       -1.75     74.85 o
 -10   0  35       26.97       57.50     72.48 o
  -8   0  35       14.34       -3.65     58.79 o
  -6   0  35       62.75       50.89     62.83 o
  -4   0  35      342.32      194.71     82.63 o
  -2   0  35      177.81      146.51     32.63 o
   0   0  35       16.25       -3.67     22.87 o
   2   0  35        5.98       23.31     24.82 o
   4   0  35      289.84      418.67     63.91 o
   6   0  35       60.42      150.15     50.20 o
 -13   1  35        0.43       69.59     55.39 o
 -12   1  35      137.54       56.34     60.59 o
 -11   1  35       25.02       37.16     52.50 o
 -10   1  35        5.25       -7.12     46.34 o
  -9   1  35      120.14      119.60     69.41 o
  -8   1  35      180.24      172.94     27.48 o
  -7   1  35       59.58       75.41     24.55 o
  -6   1  35       40.81       56.05     24.09 o
  -5   1  35       65.56       88.39     49.11 o
  -4   1  35       69.72       46.07     17.36 o
  -3   1  35      140.76      136.91     24.09 o
  -2   1  35       38.56       56.57     30.18 o
  -1   1  35       72.45       24.36     20.05 o
   0   1  35        4.18       -7.75     21.71 o
   1   1  35      119.18      141.20     20.88 o
   2   1  35       13.01       16.26     16.05 o
   3   1  35       84.52       71.37     20.68 o
   4   1  35       13.31       29.41     22.73 o
   5   1  35       60.86      104.12     27.44 o
   6   1  35       15.12       13.75     25.74 o
 -12   2  35        1.45       51.16     54.41 o
 -11   2  35      138.21      109.11     61.37 o
 -10   2  35       30.67      -15.89     31.05 o
  -9   2  35       67.56       69.37     35.30 o
  -8   2  35        0.84        4.60     33.84 o
  -7   2  35      109.26      105.78     21.64 o
  -6   2  35        6.81       12.22     21.68 o
  -5   2  35       57.78       84.73     21.34 o
  -4   2  35      113.34       74.14     25.22 o
  -3   2  35       84.53       82.15     21.58 o
  -2   2  35       90.56       68.74     19.55 o
  -1   2  35        1.19       -2.28     18.06 o
   0   2  35        0.56       -8.78     20.46 o
   1   2  35       10.07       17.70     25.85 o
   2   2  35       60.22       58.87     36.89 o
   3   2  35       93.13       19.30     34.61 o
   4   2  35      263.20      237.28     43.04 o
   5   2  35        0.07        2.62     29.25 o
   6   2  35       78.62       84.36     49.06 o
 -10   3  35       30.50        9.93     26.77 o
  -9   3  35      194.62      168.30     38.97 o
  -8   3  35      102.75      101.13     24.24 o
  -7   3  35        0.17       -5.01     18.50 o
  -6   3  35       26.40       32.91     25.39 o
  -5   3  35       24.03       -3.85     18.54 o
  -4   3  35        0.15      -18.14     20.12 o
  -3   3  35       13.94      -12.04     20.23 o
  -2   3  35        0.83       53.95     35.22 o
  -1   3  35        4.60       -3.45     24.84 o
   0   3  35        6.81      -15.10     25.92 o
   1   3  35        2.42      -21.17     25.93 o
   2   3  35        2.27       19.15     30.25 o
   3   3  35       22.65       30.62     32.46 o
   4   3  35       25.01       94.72     48.45 o
  -7   4  35       20.03       26.94     24.57 o
  -6   4  35        1.32      -17.07     27.69 o
  -5   4  35       17.92       35.50     32.02 o
  -4   4  35       26.43       67.99     51.87 o
  -3   4  35      103.75      166.57     40.40 o
  -2   4  35        5.24      -13.16     35.28 o
  -1   4  35       14.67       -4.70     38.93 o
   0   4  35       25.61       82.69     64.87 o
   1   4  35        0.22       90.91     35.11 o
 -12   0  36       62.09      117.44     88.54 o
 -10   0  36      119.37      -19.24     74.17 o
  -8   0  36        0.90      -55.52     55.52 o
  -6   0  36       30.42      -60.24     60.24 o
  -4   0  36        6.30       55.75     63.20 o
  -2   0  36       21.23       17.83     23.60 o
   0   0  36       20.17       57.09     29.46 o
   2   0  36       62.03       59.19     30.37 o
   4   0  36      689.58      883.58     97.04 o
   6   0  36       87.98      173.96     51.95 o
 -12   1  36       20.66       45.74     57.54 o
 -11   1  36        0.60       -0.46     49.28 o
 -10   1  36       78.03      119.03     61.09 o
  -9   1  36        0.07      -21.51     46.77 o
  -8   1  36      237.96      193.23    117.12 o
  -7   1  36        8.44       25.83     21.21 o
  -6   1  36       61.47       72.43     27.83 o
  -5   1  36       14.36       33.53     16.92 o
  -4   1  36        0.85      -14.51     14.51 o
  -3   1  36      334.30      397.87     33.55 o
  -2   1  36        0.24       16.94     18.49 o
  -1   1  36       18.30       17.93     20.89 o
   0   1  36       88.09      101.26     23.32 o
   1   1  36       43.44       42.07     17.40 o
   2   1  36        0.05       15.74     17.52 o
   3   1  36        5.27       26.24     22.71 o
   4   1  36      106.76       94.96     29.05 o
   5   1  36       12.61       33.57     26.75 o
   6   1  36      100.85       65.33     30.74 o
 -11   2  36       12.17      -10.38     52.89 o
 -10   2  36       82.65       91.44     58.11 o
  -9   2  36       37.51       27.45     27.21 o
  -8   2  36       25.76       38.73     26.09 o
  -7   2  36      162.65      241.92     37.51 o
  -6   2  36      176.69      179.98     42.83 o
  -5   2  36       35.76       33.62     18.76 o
  -4   2  36       86.11       49.52     20.92 o
  -3   2  36       90.89       32.11     19.24 o
  -2   2  36       48.10       60.88     21.63 o
  -1   2  36        1.88      -18.53     18.53 o
   0   2  36        3.56       11.26     19.34 o
   1   2  36       65.51      145.17     36.00 o
   2   2  36       59.84       82.31     36.70 o
   3   2  36       12.26        6.04     29.37 o
   4   2  36        7.10       52.23     34.92 o
   5   2  36       82.50       20.80     30.83 o
 -10   3  36      222.69      161.16     66.18 o
  -9   3  36        4.62       31.55     27.96 o
  -8   3  36        1.10       -1.50     27.25 o
  -7   3  36        1.95       23.86     24.18 o
  -6   3  36       54.67       39.11     21.39 o
  -5   3  36        4.91        0.82     20.13 o
  -4   3  36       19.32        7.93     21.81 o
  -3   3  36       11.59       33.30     22.45 o
  -2   3  36       32.95       47.78     29.01 o
  -1   3  36       86.70      112.89     44.36 o
   0   3  36        0.06        2.35     38.78 o
   1   3  36        0.32      -11.90     25.68 o
   2   3  36       74.56       91.15     35.63 o
   3   3  36       48.27       31.51     33.07 o
  -5   4  36        5.02       14.89     32.51 o
  -4   4  36       14.55      -14.91     30.84 o
  -3   4  36       71.67      100.80     63.89 o
  -2   4  36       75.93       91.97     37.39 o
  -1   4  36        0.65       -0.62     33.65 o
 -12   0  37      102.08      233.52     99.11 o
 -10   0  37       26.31       96.14     82.22 o
  -8   0  37        2.26       30.80     70.28 o
  -6   0  37       18.98       80.85     71.34 o
  -4   0  37      211.74      212.25     87.71 o
  -2   0  37        3.74       14.55     25.98 o
   0   0  37        0.48       16.61     26.92 o
   2   0  37       46.30       19.62     30.92 o
   4   0  37      378.84      515.33     74.49 o
 -12   1  37        1.05       37.56     55.89 o
 -11   1  37        7.87      -42.39     51.25 o
 -10   1  37       12.45      108.23     58.54 o
  -9   1  37       99.61       53.39     56.42 o
  -8   1  37       80.96       31.56     51.63 o
  -7   1  37        0.45       -1.07     22.03 o
  -6   1  37        0.47        7.56     22.47 o
  -5   1  37        0.86        9.03     23.41 o
  -4   1  37       48.99       53.98     18.98 o
  -3   1  37       68.31       80.12     24.82 o
  -2   1  37       12.41       13.41     18.07 o
  -1   1  37      352.49      352.57     41.82 o
   0   1  37       12.19       17.15     19.68 o
   1   1  37      139.53      136.58     36.05 o
   2   1  37       90.18      116.87     23.65 o
   3   1  37       10.58        6.72     22.77 o
   4   1  37      114.98      164.26     33.47 o
   5   1  37      130.72      122.60     56.86 o
 -11   2  37       30.52       41.01     56.73 o
 -10   2  37      263.27      299.45     74.23 o
  -9   2  37        8.21      -16.64     24.31 o
  -8   2  37       19.35        5.70     23.93 o
  -7   2  37       46.82      102.85     30.31 o
  -6   2  37       50.49        3.13     18.86 o
  -5   2  37      233.45      254.95     55.45 o
  -4   2  37      228.78      200.15     28.87 o
  -3   2  37       58.71       84.49     31.44 o
  -2   2  37       22.54      -14.24     18.47 o
  -1   2  37       62.73       68.40     25.89 o
   0   2  37        3.27       15.20     22.22 o
   1   2  37       64.15       52.61     31.85 o
   2   2  37       33.95       37.26     32.77 o
   3   2  37      199.84      221.64     55.80 o
   4   2  37       46.35       23.04     34.84 o
  -9   3  37      151.21      110.88     62.35 o
  -8   3  37        6.94       18.93     29.23 o
  -7   3  37       14.70       -2.84     20.53 o
  -6   3  37        0.02        4.04     21.23 o
  -5   3  37        4.08       -1.59     22.54 o
  -4   3  37        0.23      -19.22     19.22 o
  -3   3  37      122.28      109.35     37.59 o
  -2   3  37        2.30       34.73     30.74 o
  -1   3  37        3.44       27.98     29.27 o
   0   3  37        2.03      -24.52     24.52 o
   1   3  37        2.30       -7.70     27.28 o
   2   3  37       50.40       86.83     46.51 o
 -10   0  38       43.58       61.84     87.93 o
  -8   0  38       78.85      -10.80     63.67 o
  -6   0  38      462.22      732.18    139.86 o
  -4   0  38        5.80      -47.69     60.92 o
  -2   0  38       69.67       25.48     67.47 o
   0   0  38        0.07       -3.47     27.24 o
   2   0  38      473.81      582.98     70.73 o
   4   0  38        3.46      -23.73     34.45 o
 -11   1  38        0.79       33.54     57.49 o
 -10   1  38       12.96       16.32     55.48 o
  -9   1  38        0.01       24.47     53.58 o
  -8   1  38       11.09        1.11     51.11 o
  -7   1  38        5.62      -30.67     63.39 o
  -6   1  38       34.27       12.66     24.49 o
  -5   1  38       47.27       23.60     65.35 o
  -4   1  38       13.78       31.65     18.23 o
  -3   1  38        7.21      -11.70     16.15 o
  -2   1  38        1.11        7.99     18.45 o
  -1   1  38       23.21       16.13     21.84 o
   0   1  38      165.16      189.17     28.99 o
   1   1  38        0.41       26.76     22.25 o
   2   1  38        1.23       -2.85     21.37 o
   3   1  38        0.07       17.54     38.01 o
   4   1  38      343.17      507.51     55.12 o
 -10   2  38       26.77       33.07     58.19 o
  -9   2  38        1.79       20.11     54.87 o
  -8   2  38       18.03       21.99     44.89 o
  -7   2  38       11.24       14.55     34.04 o
  -6   2  38        1.70       15.76     18.93 o
  -5   2  38       10.68       -8.74     18.84 o
  -4   2  38        0.97      -18.40     18.40 o
  -3   2  38        0.14      -13.15     19.24 o
  -2   2  38        7.77       -2.37     20.82 o
  -1   2  38       76.04       78.06     29.50 o
   0   2  38       60.02      117.76     63.66 o
   1   2  38       47.40       46.70     33.16 o
   2   2  38        0.00       -0.02     32.63 o
   3   2  38      201.88      222.46     49.30 o
  -7   3  38      230.62      239.11     31.04 o
  -6   3  38       18.11       -0.13     25.90 o
  -5   3  38       17.51      -21.21     21.21 o
  -4   3  38        0.71      -13.84     22.51 o
  -3   3  38        0.03       22.96     31.05 o
  -2   3  38        4.68       30.36     37.61 o
  -1   3  38       45.11       35.72     46.21 o
   0   3  38       24.86       -3.29     32.44 o
 -10   0  39      350.52      258.91    104.08 o
  -8   0  39       40.81       29.06     73.63 o
  -6   0  39      297.99      342.06    109.02 o
  -4   0  39      389.71      463.45    118.24 o
  -2   0  39        9.92       -7.45     66.09 o
   0   0  39       61.00       31.77     69.03 o
   2   0  39      116.78       60.19     35.84 o
 -10   1  39       63.84       99.02     60.76 o
  -9   1  39       18.45       -6.38     52.84 o
  -8   1  39      148.75      201.34     67.77 o
  -7   1  39        1.76       18.12     53.72 o
  -6   1  39      260.73      249.72     37.25 o
  -5   1  39        1.75       15.79     24.95 o
  -4   1  39       23.96       14.49     40.36 o
  -3   1  39        4.45       -1.18     18.68 o
  -2   1  39       99.81       67.37     33.81 o
  -1   1  39      184.45      168.15     27.66 o
   0   1  39        3.21       21.15     22.51 o
   1   1  39      485.40      541.98     99.55 o
   2   1  39       42.56       37.33     25.50 o
   3   1  39      132.37      177.10     43.36 o
  -9   2  39        8.83      -10.73     56.71 o
  -8   2  39      107.88       89.28     60.95 o
  -7   2  39       69.99       64.92     30.92 o
  -6   2  39       97.19       84.06     31.71 o
  -5   2  39        1.89        3.15     20.27 o
  -4   2  39       66.34       89.92     23.98 o
  -3   2  39      121.33      139.35     31.17 o
  -2   2  39       93.18       77.41     26.74 o
  -1   2  39       37.15       21.10     24.63 o
   0   2  39        0.02       -1.49     28.46 o
   1   2  39        1.21       13.16     33.73 o
  -5   3  39        2.89        8.88     23.44 o
  -4   3  39        0.11      -31.29     31.29 o
  -3   3  39       43.48        4.88     31.23 o
  -2   3  39       11.85        8.49     52.97 o
  -8   0  40      132.90       45.94     93.11 o
  -6   0  40       71.96       35.07     78.80 o
  -4   0  40       60.81      -25.86     72.26 o
  -2   0  40      202.57      232.18     96.16 o
   0   0  40      175.49      243.26     47.84 o
   2   0  40      180.45      172.61     52.03 o
  -9   1  40        4.53      -21.68     53.73 o
  -8   1  40        2.10      -50.06     55.55 o
  -7   1  40       44.92       68.78     95.76 o
  -6   1  40       81.09      177.23     65.74 o
  -5   1  40       84.92      132.96     32.82 o
  -4   1  40       98.47       65.37     31.43 o
  -3   1  40        0.98      -17.88     17.88 o
  -2   1  40      137.03      140.42     42.29 o
  -1   1  40       57.18      124.70     27.61 o
   0   1  40       62.16       59.97     25.28 o
   1   1  40        0.19       27.07     24.06 o
  -7   2  40        0.27       -5.70     53.36 o
  -6   2  40       22.58       73.98     47.34 o
  -5   2  40       35.81       45.47     30.21 o
  -4   2  40       19.61       19.98     29.28 o
  -3   2  40      197.30      230.94     36.22 o
  -2   2  40        4.17      -19.07     22.24 o
  -1   2  40      155.81      147.44     32.44 o
   0   2  40        6.76      -19.03     29.56 o
  -8   0  41        0.98       48.60     84.50 o
  -6   0  41       11.69      -45.41     72.41 o
  -4   0  41      611.23      709.60    143.76 o
  -2   0  41      200.06      184.93     93.27 o
   0   0  41        2.52      -22.74     73.78 o
  -7   1  41        0.22       52.62     83.85 o
  -6   1  41       19.33      -52.11     52.11 o
  -5   1  41      129.39      138.14     75.98 o
  -4   1  41        1.54       35.87     28.96 o
  -3   1  41        1.87       26.29     30.54 o
  -2   1  41        1.08      -16.56     19.65 o
  -1   1  41      472.94      649.91     51.91 o
   0   1  41        0.15       39.58     25.48 o
  -5   2  41       14.16      -15.14     33.31 o
  -4   2  41       74.62       84.81     43.43 o
  -3   2  41      203.37      262.91     58.80 o
  -6   0  42      113.58       61.16     84.74 o
  -4   0  42       81.81       48.83     84.58 o
  -2   0  42        9.00      -24.34     78.80 o
  -4   1  42      213.71      248.13     82.05 o
  -3   1  42        0.68        3.80     30.65 o
 
